# Supplementary material for: A comparative characterization of the circulating miRNome in whole blood and serum of HCC patients
Source: Sci Rep. 2019 Jun 4;9:8265. doi: 10.1038/s41598-019-44580-x (PMC6547851; doi:10.1038/s41598-019-44580-x)
Supplement: Supplementary file 2 — Supporting file 1 [file 41598_2019_44580_MOESM2_ESM.xlsx]

## Sheet: Foglio1
A comparative characterization of the circulating miRNome in whole blood and serum of HCC patients
Devis Pascut1*, Helena Krmac2, Francesca Gilardi1, Riccardo Patti3,4, Raffaella Calligaris2, Lory Saveria Crocè1,3,4, and Claudio Tiribelli1
GO Term	Description	P-value	FDR q-value	Enrichment	N	B	n	b	Genes
GO:0010604	positive regulation of macromolecule metabolic process	5.77E-49	8.47E-45	3.21	14224	2595	263	154	[MYLIP - myosin regulatory light chain interacting protein, PCGF5 - polycomb group ring finger 5, CDH1 - cadherin 1, type 1, e-cadherin (epithelial), BRCA1 - breast cancer 1, early onset, MIF - macrophage migration inhibitory factor (glycosylation-inhibiting factor), HES1 - hairy and enhancer of split 1, (drosophila), LDLR - low density lipoprotein receptor, MTPN - myotrophin, NCOR2 - nuclear rec…
GO:0048518	positive regulation of biological process	1.24E-47	9.09E-44	2.36	14224	4513	263	197	[MAPRE1 - microtubule-associated protein, rp/eb family, member 1, MYLIP - myosin regulatory light chain interacting protein, PCGF5 - polycomb group ring finger 5, BRCA1 - breast cancer 1, early onset, ATAT1 - alpha tubulin acetyltransferase 1, HES1 - hairy and enhancer of split 1, (drosophila), LDLR - low density lipoprotein receptor, MTPN - myotrophin, NCOR2 - nuclear receptor corepressor 2, EPA…
GO:0048522	positive regulation of cellular process	7.43E-47	3.63E-43	2.48	14224	4075	263	187	[PCGF5 - polycomb group ring finger 5, MAPRE1 - microtubule-associated protein, rp/eb family, member 1, CDC25A - cell division cycle 25a, BIRC5 - baculoviral iap repeat containing 5, CDH1 - cadherin 1, type 1, e-cadherin (epithelial), ATAT1 - alpha tubulin acetyltransferase 1, BRCA1 - breast cancer 1, early onset, MIF - macrophage migration inhibitory factor (glycosylation-inhibiting factor), CXC…
GO:0009893	positive regulation of metabolic process	7.09E-45	2.60E-41	2.99	14224	2785	263	154	[MYLIP - myosin regulatory light chain interacting protein, PCGF5 - polycomb group ring finger 5, CDH1 - cadherin 1, type 1, e-cadherin (epithelial), BRCA1 - breast cancer 1, early onset, MIF - macrophage migration inhibitory factor (glycosylation-inhibiting factor), HES1 - hairy and enhancer of split 1, (drosophila), LDLR - low density lipoprotein receptor, NCOR2 - nuclear receptor corepressor 2…
GO:0051173	positive regulation of nitrogen compound metabolic process	8.66E-45	2.54E-41	3.17	14224	2492	263	146	[MYLIP - myosin regulatory light chain interacting protein, PCGF5 - polycomb group ring finger 5, CDH1 - cadherin 1, type 1, e-cadherin (epithelial), BRCA1 - breast cancer 1, early onset, MIF - macrophage migration inhibitory factor (glycosylation-inhibiting factor), HES1 - hairy and enhancer of split 1, (drosophila), LDLR - low density lipoprotein receptor, NCOR2 - nuclear receptor corepressor 2…
GO:0042127	regulation of cell proliferation	4.86E-42	1.19E-38	4.37	14224	1300	263	105	[BIRC5 - baculoviral iap repeat containing 5, BRCA1 - breast cancer 1, early onset, MIF - macrophage migration inhibitory factor (glycosylation-inhibiting factor), CXCL12 - chemokine (c-x-c motif) ligand 12, HES1 - hairy and enhancer of split 1, (drosophila), PPM1D - protein phosphatase, mg2+/mn2+ dependent, 1d, HRAS - harvey rat sarcoma viral oncogene homolog, FOXO1 - forkhead box o1, FOXO3 - fo…
GO:0070887	cellular response to chemical stimulus	2.62E-41	5.49E-38	4.39	14224	1269	263	103	[CDH1 - cadherin 1, type 1, e-cadherin (epithelial), BRCA1 - breast cancer 1, early onset, CDC34 - cell division cycle 34, LDLR - low density lipoprotein receptor, MAP2K4 - mitogen-activated protein kinase kinase 4, EPAS1 - endothelial pas domain protein 1, TXNRD2 - thioredoxin reductase 2, APAF1 - apoptotic peptidase activating factor 1, FOXO1 - forkhead box o1, FOXO3 - forkhead box o3, NRIP1 - …
GO:0051716	cellular response to stimulus	1.08E-40	1.98E-37	3.19	14224	2288	263	135	[CDC25A - cell division cycle 25a, REV3L - rev3-like, polymerase (dna directed), zeta, catalytic subunit, CDH1 - cadherin 1, type 1, e-cadherin (epithelial), BRCA1 - breast cancer 1, early onset, MIF - macrophage migration inhibitory factor (glycosylation-inhibiting factor), CDC34 - cell division cycle 34, LDLR - low density lipoprotein receptor, MTPN - myotrophin, MAP2K4 - mitogen-activated prot…
GO:0031325	positive regulation of cellular metabolic process	2.25E-40	3.67E-37	2.98	14224	2592	263	143	[PCGF5 - polycomb group ring finger 5, CDH1 - cadherin 1, type 1, e-cadherin (epithelial), BRCA1 - breast cancer 1, early onset, MIF - macrophage migration inhibitory factor (glycosylation-inhibiting factor), HES1 - hairy and enhancer of split 1, (drosophila), LDLR - low density lipoprotein receptor, NCOR2 - nuclear receptor corepressor 2, MAP2K4 - mitogen-activated protein kinase kinase 4, EPAS1…
GO:0048519	negative regulation of biological process	2.05E-39	3.02E-36	2.36	14224	4062	263	177	[MYLIP - myosin regulatory light chain interacting protein, MAPRE1 - microtubule-associated protein, rp/eb family, member 1, BIRC5 - baculoviral iap repeat containing 5, CDH1 - cadherin 1, type 1, e-cadherin (epithelial), SOCS6 - suppressor of cytokine signaling 6, BRCA1 - breast cancer 1, early onset, MIF - macrophage migration inhibitory factor (glycosylation-inhibiting factor), CXCL12 - chemok…
GO:0071310	cellular response to organic substance	4.45E-39	5.93E-36	4.74	14224	1049	263	92	[TIMP3 - timp metallopeptidase inhibitor 3, SLC6A4 - solute carrier family 6 (neurotransmitter transporter), member 4, CDH1 - cadherin 1, type 1, e-cadherin (epithelial), BRCA1 - breast cancer 1, early onset, MTOR - mechanistic target of rapamycin (serine/threonine kinase), HMGB2 - high mobility group box 2, CDC34 - cell division cycle 34, KDR - kinase insert domain receptor (a type iii receptor …
GO:0048523	negative regulation of cellular process	2.67E-38	3.26E-35	2.45	14224	3680	263	167	[MAPRE1 - microtubule-associated protein, rp/eb family, member 1, BIRC5 - baculoviral iap repeat containing 5, CDH1 - cadherin 1, type 1, e-cadherin (epithelial), SOCS6 - suppressor of cytokine signaling 6, BRCA1 - breast cancer 1, early onset, MIF - macrophage migration inhibitory factor (glycosylation-inhibiting factor), CXCL12 - chemokine (c-x-c motif) ligand 12, CDC34 - cell division cycle 34…
GO:0010646	regulation of cell communication	4.40E-36	4.97E-33	2.82	14224	2663	263	139	[BIRC5 - baculoviral iap repeat containing 5, SOCS6 - suppressor of cytokine signaling 6, BRCA1 - breast cancer 1, early onset, MIF - macrophage migration inhibitory factor (glycosylation-inhibiting factor), CXCL12 - chemokine (c-x-c motif) ligand 12, CDC34 - cell division cycle 34, HES1 - hairy and enhancer of split 1, (drosophila), MAP2K4 - mitogen-activated protein kinase kinase 4, APAF1 - apo…
GO:0050793	regulation of developmental process	6.06E-36	6.35E-33	3.26	14224	1991	263	120	[BRCA1 - breast cancer 1, early onset, ATAT1 - alpha tubulin acetyltransferase 1, MIF - macrophage migration inhibitory factor (glycosylation-inhibiting factor), CXCL12 - chemokine (c-x-c motif) ligand 12, HES1 - hairy and enhancer of split 1, (drosophila), LDLR - low density lipoprotein receptor, MTPN - myotrophin, PHLPP1 - ph domain and leucine rich repeat protein phosphatase 1, FOXO1 - forkhea…
GO:0010628	positive regulation of gene expression	6.07E-36	5.94E-33	3.67	14224	1575	263	107	[PCGF5 - polycomb group ring finger 5, CDH1 - cadherin 1, type 1, e-cadherin (epithelial), BRCA1 - breast cancer 1, early onset, HES1 - hairy and enhancer of split 1, (drosophila), LDLR - low density lipoprotein receptor, NCOR2 - nuclear receptor corepressor 2, EPAS1 - endothelial pas domain protein 1, FOXO1 - forkhead box o1, HRAS - harvey rat sarcoma viral oncogene homolog, FOXO3 - forkhead box…
GO:0051246	regulation of protein metabolic process	6.72E-36	6.16E-33	3.05	14224	2269	263	128	[MYLIP - myosin regulatory light chain interacting protein, CDC25A - cell division cycle 25a, BIRC5 - baculoviral iap repeat containing 5, SOCS6 - suppressor of cytokine signaling 6, BRCA1 - breast cancer 1, early onset, MIF - macrophage migration inhibitory factor (glycosylation-inhibiting factor), HES1 - hairy and enhancer of split 1, (drosophila), LDLR - low density lipoprotein receptor, MTPN …
GO:0048583	regulation of response to stimulus	1.89E-35	1.63E-32	2.61	14224	3091	263	149	[BIRC5 - baculoviral iap repeat containing 5, SOCS6 - suppressor of cytokine signaling 6, BRCA1 - breast cancer 1, early onset, MIF - macrophage migration inhibitory factor (glycosylation-inhibiting factor), CXCL12 - chemokine (c-x-c motif) ligand 12, CDC34 - cell division cycle 34, HES1 - hairy and enhancer of split 1, (drosophila), LDLR - low density lipoprotein receptor, NCOR2 - nuclear recept…
GO:0023051	regulation of signaling	1.95E-35	1.59E-32	2.79	14224	2698	263	139	[BIRC5 - baculoviral iap repeat containing 5, SOCS6 - suppressor of cytokine signaling 6, BRCA1 - breast cancer 1, early onset, MIF - macrophage migration inhibitory factor (glycosylation-inhibiting factor), CXCL12 - chemokine (c-x-c motif) ligand 12, CDC34 - cell division cycle 34, HES1 - hairy and enhancer of split 1, (drosophila), MAP2K4 - mitogen-activated protein kinase kinase 4, APAF1 - apo…
GO:0050896	response to stimulus	4.29E-35	3.32E-32	2.32	14224	3885	263	167	[CDC25A - cell division cycle 25a, REV3L - rev3-like, polymerase (dna directed), zeta, catalytic subunit, CDH1 - cadherin 1, type 1, e-cadherin (epithelial), SOCS6 - suppressor of cytokine signaling 6, BRCA1 - breast cancer 1, early onset, MIF - macrophage migration inhibitory factor (glycosylation-inhibiting factor), CXCL12 - chemokine (c-x-c motif) ligand 12, CDC34 - cell division cycle 34, LDL…
GO:0042221	response to chemical	9.66E-35	7.09E-32	3.14	14224	2081	263	121	[CDH1 - cadherin 1, type 1, e-cadherin (epithelial), BRCA1 - breast cancer 1, early onset, CXCL12 - chemokine (c-x-c motif) ligand 12, CDC34 - cell division cycle 34, LDLR - low density lipoprotein receptor, MAP2K4 - mitogen-activated protein kinase kinase 4, EPAS1 - endothelial pas domain protein 1, TXNRD2 - thioredoxin reductase 2, LDHA - lactate dehydrogenase a, APAF1 - apoptotic peptidase act…
GO:0060255	regulation of macromolecule metabolic process	1.73E-34	1.21E-31	2.04	14224	5044	263	190	[PCGF5 - polycomb group ring finger 5, MYLIP - myosin regulatory light chain interacting protein, CDC25A - cell division cycle 25a, BIRC5 - baculoviral iap repeat containing 5, CDH1 - cadherin 1, type 1, e-cadherin (epithelial), SOCS6 - suppressor of cytokine signaling 6, BRCA1 - breast cancer 1, early onset, MIF - macrophage migration inhibitory factor (glycosylation-inhibiting factor), HES1 - h…
GO:0010033	response to organic substance	9.60E-34	6.41E-31	3.44	14224	1697	263	108	[CDH1 - cadherin 1, type 1, e-cadherin (epithelial), BRCA1 - breast cancer 1, early onset, CXCL12 - chemokine (c-x-c motif) ligand 12, CDC34 - cell division cycle 34, LDLR - low density lipoprotein receptor, MAP2K4 - mitogen-activated protein kinase kinase 4, LDHA - lactate dehydrogenase a, APAF1 - apoptotic peptidase activating factor 1, FOXO1 - forkhead box o1, FOXO3 - forkhead box o3, NRIP1 - …
GO:0032268	regulation of cellular protein metabolic process	1.04E-33	6.63E-31	3.07	14224	2131	263	121	[MYLIP - myosin regulatory light chain interacting protein, CDC25A - cell division cycle 25a, BIRC5 - baculoviral iap repeat containing 5, SOCS6 - suppressor of cytokine signaling 6, BRCA1 - breast cancer 1, early onset, MIF - macrophage migration inhibitory factor (glycosylation-inhibiting factor), HES1 - hairy and enhancer of split 1, (drosophila), LDLR - low density lipoprotein receptor, NCOR2…
GO:0051239	regulation of multicellular organismal process	1.04E-33	6.36E-31	2.98	14224	2272	263	125	[MYLIP - myosin regulatory light chain interacting protein, BRCA1 - breast cancer 1, early onset, MIF - macrophage migration inhibitory factor (glycosylation-inhibiting factor), CXCL12 - chemokine (c-x-c motif) ligand 12, HES1 - hairy and enhancer of split 1, (drosophila), LDLR - low density lipoprotein receptor, MTPN - myotrophin, EPAS1 - endothelial pas domain protein 1, PHLPP1 - ph domain and …
GO:0009966	regulation of signal transduction	1.31E-33	7.70E-31	2.88	14224	2422	263	129	[BIRC5 - baculoviral iap repeat containing 5, SOCS6 - suppressor of cytokine signaling 6, BRCA1 - breast cancer 1, early onset, MIF - macrophage migration inhibitory factor (glycosylation-inhibiting factor), CXCL12 - chemokine (c-x-c motif) ligand 12, CDC34 - cell division cycle 34, HES1 - hairy and enhancer of split 1, (drosophila), MAP2K4 - mitogen-activated protein kinase kinase 4, APAF1 - apo…
GO:0042325	regulation of phosphorylation	2.20E-33	1.24E-30	4.04	14224	1233	263	92	[CDC25A - cell division cycle 25a, TIMP3 - timp metallopeptidase inhibitor 3, SOCS6 - suppressor of cytokine signaling 6, MTOR - mechanistic target of rapamycin (serine/threonine kinase), FBXW7 - f-box and wd repeat domain containing 7, e3 ubiquitin protein ligase, MIF - macrophage migration inhibitory factor (glycosylation-inhibiting factor), HES1 - hairy and enhancer of split 1, (drosophila), K…
GO:0051171	regulation of nitrogen compound metabolic process	7.52E-33	4.09E-30	2.05	14224	4860	263	184	[PCGF5 - polycomb group ring finger 5, MYLIP - myosin regulatory light chain interacting protein, CDC25A - cell division cycle 25a, BIRC5 - baculoviral iap repeat containing 5, CDH1 - cadherin 1, type 1, e-cadherin (epithelial), SOCS6 - suppressor of cytokine signaling 6, BRCA1 - breast cancer 1, early onset, MIF - macrophage migration inhibitory factor (glycosylation-inhibiting factor), HES1 - h…
GO:0051240	positive regulation of multicellular organismal process	7.95E-33	4.17E-30	4.02	14224	1225	263	91	[ATP2A2 - atpase, ca++ transporting, cardiac muscle, slow twitch 2, BRCA1 - breast cancer 1, early onset, MTOR - mechanistic target of rapamycin (serine/threonine kinase), HMGB2 - high mobility group box 2, MIF - macrophage migration inhibitory factor (glycosylation-inhibiting factor), CXCL12 - chemokine (c-x-c motif) ligand 12, HES1 - hairy and enhancer of split 1, (drosophila), KDR - kinase ins…
GO:0006950	response to stress	1.62E-32	8.21E-30	2.85	14224	2407	263	127	[REV3L - rev3-like, polymerase (dna directed), zeta, catalytic subunit, SOCS6 - suppressor of cytokine signaling 6, BRCA1 - breast cancer 1, early onset, MIF - macrophage migration inhibitory factor (glycosylation-inhibiting factor), CXCL12 - chemokine (c-x-c motif) ligand 12, MAP2K4 - mitogen-activated protein kinase kinase 4, EPAS1 - endothelial pas domain protein 1, TXNRD2 - thioredoxin reduct…
GO:0051247	positive regulation of protein metabolic process	2.95E-32	1.44E-29	3.78	14224	1361	263	95	[MYLIP - myosin regulatory light chain interacting protein, BRCA1 - breast cancer 1, early onset, MTOR - mechanistic target of rapamycin (serine/threonine kinase), FBXW7 - f-box and wd repeat domain containing 7, e3 ubiquitin protein ligase, MIF - macrophage migration inhibitory factor (glycosylation-inhibiting factor), BCL2L11 - bcl2-like 11 (apoptosis facilitator), HES1 - hairy and enhancer of …
GO:0010557	positive regulation of macromolecule biosynthetic process	6.14E-32	2.91E-29	3.62	14224	1463	263	98	[PCGF5 - polycomb group ring finger 5, CDH1 - cadherin 1, type 1, e-cadherin (epithelial), BRCA1 - breast cancer 1, early onset, HES1 - hairy and enhancer of split 1, (drosophila), MTPN - myotrophin, NCOR2 - nuclear receptor corepressor 2, MAP2K4 - mitogen-activated protein kinase kinase 4, EPAS1 - endothelial pas domain protein 1, HRAS - harvey rat sarcoma viral oncogene homolog, FOXO1 - forkhea…
GO:0009891	positive regulation of biosynthetic process	6.55E-32	3.00E-29	3.48	14224	1587	263	102	[PCGF5 - polycomb group ring finger 5, CDH1 - cadherin 1, type 1, e-cadherin (epithelial), BRCA1 - breast cancer 1, early onset, HES1 - hairy and enhancer of split 1, (drosophila), LDLR - low density lipoprotein receptor, MAP2K4 - mitogen-activated protein kinase kinase 4, MTPN - myotrophin, NCOR2 - nuclear receptor corepressor 2, EPAS1 - endothelial pas domain protein 1, FOXO1 - forkhead box o1,…
GO:0080090	regulation of primary metabolic process	7.67E-32	3.41E-29	2.01	14224	4989	263	185	[PCGF5 - polycomb group ring finger 5, MYLIP - myosin regulatory light chain interacting protein, CDC25A - cell division cycle 25a, BIRC5 - baculoviral iap repeat containing 5, CDH1 - cadherin 1, type 1, e-cadherin (epithelial), SOCS6 - suppressor of cytokine signaling 6, BRCA1 - breast cancer 1, early onset, MIF - macrophage migration inhibitory factor (glycosylation-inhibiting factor), HES1 - h…
GO:0031399	regulation of protein modification process	7.70E-32	3.32E-29	3.61	14224	1467	263	98	[CDC25A - cell division cycle 25a, SOCS6 - suppressor of cytokine signaling 6, BRCA1 - breast cancer 1, early onset, MIF - macrophage migration inhibitory factor (glycosylation-inhibiting factor), HES1 - hairy and enhancer of split 1, (drosophila), MAP2K4 - mitogen-activated protein kinase kinase 4, PHLPP1 - ph domain and leucine rich repeat protein phosphatase 1, HRAS - harvey rat sarcoma viral …
GO:0050794	regulation of cellular process	8.06E-32	3.38E-29	1.56	14224	8194	263	237	[PCGF5 - polycomb group ring finger 5, MYLIP - myosin regulatory light chain interacting protein, MAPRE1 - microtubule-associated protein, rp/eb family, member 1, ATAT1 - alpha tubulin acetyltransferase 1, BRCA1 - breast cancer 1, early onset, HES1 - hairy and enhancer of split 1, (drosophila), LDLR - low density lipoprotein receptor, MTPN - myotrophin, NCOR2 - nuclear receptor corepressor 2, EPA…
GO:0001932	regulation of protein phosphorylation	1.03E-31	4.20E-29	4.13	14224	1126	263	86	[CDC25A - cell division cycle 25a, TIMP3 - timp metallopeptidase inhibitor 3, SOCS6 - suppressor of cytokine signaling 6, MTOR - mechanistic target of rapamycin (serine/threonine kinase), FBXW7 - f-box and wd repeat domain containing 7, e3 ubiquitin protein ligase, MIF - macrophage migration inhibitory factor (glycosylation-inhibiting factor), HES1 - hairy and enhancer of split 1, (drosophila), K…
GO:0031323	regulation of cellular metabolic process	5.12E-31	2.03E-28	1.97	14224	5106	263	186	[PCGF5 - polycomb group ring finger 5, MYLIP - myosin regulatory light chain interacting protein, CDC25A - cell division cycle 25a, BIRC5 - baculoviral iap repeat containing 5, CDH1 - cadherin 1, type 1, e-cadherin (epithelial), SOCS6 - suppressor of cytokine signaling 6, BRCA1 - breast cancer 1, early onset, MIF - macrophage migration inhibitory factor (glycosylation-inhibiting factor), HES1 - h…
GO:0031328	positive regulation of cellular biosynthetic process	5.99E-31	2.32E-28	3.45	14224	1566	263	100	[PCGF5 - polycomb group ring finger 5, CDH1 - cadherin 1, type 1, e-cadherin (epithelial), BRCA1 - breast cancer 1, early onset, HES1 - hairy and enhancer of split 1, (drosophila), LDLR - low density lipoprotein receptor, MAP2K4 - mitogen-activated protein kinase kinase 4, NCOR2 - nuclear receptor corepressor 2, EPAS1 - endothelial pas domain protein 1, FOXO1 - forkhead box o1, HRAS - harvey rat …
GO:0044767	single-organism developmental process	7.82E-31	2.94E-28	2.34	14224	3508	263	152	[CDH1 - cadherin 1, type 1, e-cadherin (epithelial), ATAT1 - alpha tubulin acetyltransferase 1, BRCA1 - breast cancer 1, early onset, MIF - macrophage migration inhibitory factor (glycosylation-inhibiting factor), CXCL12 - chemokine (c-x-c motif) ligand 12, HES1 - hairy and enhancer of split 1, (drosophila), MAP2K4 - mitogen-activated protein kinase kinase 4, MTPN - myotrophin, EPAS1 - endothelia…
GO:0019222	regulation of metabolic process	1.35E-30	4.95E-28	1.9	14224	5458	263	192	[PCGF5 - polycomb group ring finger 5, MYLIP - myosin regulatory light chain interacting protein, CDC25A - cell division cycle 25a, BIRC5 - baculoviral iap repeat containing 5, CDH1 - cadherin 1, type 1, e-cadherin (epithelial), SOCS6 - suppressor of cytokine signaling 6, BRCA1 - breast cancer 1, early onset, MIF - macrophage migration inhibitory factor (glycosylation-inhibiting factor), HES1 - h…
GO:0051094	positive regulation of developmental process	1.49E-30	5.35E-28	4.25	14224	1031	263	81	[BRCA1 - breast cancer 1, early onset, MTOR - mechanistic target of rapamycin (serine/threonine kinase), HMGB2 - high mobility group box 2, CXCL12 - chemokine (c-x-c motif) ligand 12, HES1 - hairy and enhancer of split 1, (drosophila), KDR - kinase insert domain receptor (a type iii receptor tyrosine kinase), HAND2 - heart and neural crest derivatives expressed 2, DICER1 - dicer 1, ribonuclease t…
GO:0051172	negative regulation of nitrogen compound metabolic process	2.84E-30	9.94E-28	3.07	14224	1957	263	111	[BIRC5 - baculoviral iap repeat containing 5, SOCS6 - suppressor of cytokine signaling 6, BRCA1 - breast cancer 1, early onset, MIF - macrophage migration inhibitory factor (glycosylation-inhibiting factor), HES1 - hairy and enhancer of split 1, (drosophila), LDLR - low density lipoprotein receptor, NCOR2 - nuclear receptor corepressor 2, FOXO1 - forkhead box o1, FOXO3 - forkhead box o3, NRIP1 - …
GO:0019220	regulation of phosphate metabolic process	2.90E-30	9.91E-28	3.6	14224	1411	263	94	[CDC25A - cell division cycle 25a, TIMP3 - timp metallopeptidase inhibitor 3, SOCS6 - suppressor of cytokine signaling 6, MTOR - mechanistic target of rapamycin (serine/threonine kinase), FBXW7 - f-box and wd repeat domain containing 7, e3 ubiquitin protein ligase, MIF - macrophage migration inhibitory factor (glycosylation-inhibiting factor), HES1 - hairy and enhancer of split 1, (drosophila), K…
GO:0010605	negative regulation of macromolecule metabolic process	3.32E-30	1.11E-27	2.94	14224	2134	263	116	[BIRC5 - baculoviral iap repeat containing 5, SOCS6 - suppressor of cytokine signaling 6, BRCA1 - breast cancer 1, early onset, MIF - macrophage migration inhibitory factor (glycosylation-inhibiting factor), HES1 - hairy and enhancer of split 1, (drosophila), LDLR - low density lipoprotein receptor, NCOR2 - nuclear receptor corepressor 2, FOXO1 - forkhead box o1, HRAS - harvey rat sarcoma viral o…
GO:0050789	regulation of biological process	3.32E-30	1.08E-27	1.51	14224	8659	263	241	[PCGF5 - polycomb group ring finger 5, MYLIP - myosin regulatory light chain interacting protein, MAPRE1 - microtubule-associated protein, rp/eb family, member 1, ATAT1 - alpha tubulin acetyltransferase 1, BRCA1 - breast cancer 1, early onset, HES1 - hairy and enhancer of split 1, (drosophila), LDLR - low density lipoprotein receptor, MTPN - myotrophin, NCOR2 - nuclear receptor corepressor 2, EPA…
GO:0032502	developmental process	3.44E-30	1.10E-27	2.23	14224	3862	263	159	[MYLIP - myosin regulatory light chain interacting protein, CDH1 - cadherin 1, type 1, e-cadherin (epithelial), ATAT1 - alpha tubulin acetyltransferase 1, BRCA1 - breast cancer 1, early onset, MIF - macrophage migration inhibitory factor (glycosylation-inhibiting factor), CXCL12 - chemokine (c-x-c motif) ligand 12, HES1 - hairy and enhancer of split 1, (drosophila), MAP2K4 - mitogen-activated pro…
GO:1901701	cellular response to oxygen-containing compound	5.57E-30	1.74E-27	5.37	14224	655	263	65	[SLC6A4 - solute carrier family 6 (neurotransmitter transporter), member 4, CDH1 - cadherin 1, type 1, e-cadherin (epithelial), BRCA1 - breast cancer 1, early onset, MTOR - mechanistic target of rapamycin (serine/threonine kinase), HMGB2 - high mobility group box 2, LDLR - low density lipoprotein receptor, MAP2K4 - mitogen-activated protein kinase kinase 4, IRS2 - insulin receptor substrate 2, TL…
GO:0051174	regulation of phosphorus metabolic process	6.31E-30	1.93E-27	3.57	14224	1425	263	94	[CDC25A - cell division cycle 25a, TIMP3 - timp metallopeptidase inhibitor 3, SOCS6 - suppressor of cytokine signaling 6, MTOR - mechanistic target of rapamycin (serine/threonine kinase), FBXW7 - f-box and wd repeat domain containing 7, e3 ubiquitin protein ligase, MIF - macrophage migration inhibitory factor (glycosylation-inhibiting factor), HES1 - hairy and enhancer of split 1, (drosophila), K…
GO:0009628	response to abiotic stimulus	8.37E-30	2.51E-27	4.58	14224	874	263	74	[CDC25A - cell division cycle 25a, SLC6A4 - solute carrier family 6 (neurotransmitter transporter), member 4, BRCA1 - breast cancer 1, early onset, MTOR - mechanistic target of rapamycin (serine/threonine kinase), CXCL12 - chemokine (c-x-c motif) ligand 12, MAP2K4 - mitogen-activated protein kinase kinase 4, MTPN - myotrophin, EPAS1 - endothelial pas domain protein 1, LDHA - lactate dehydrogenase…
GO:0009719	response to endogenous stimulus	1.27E-29	3.74E-27	4.85	14224	781	263	70	[SLC6A4 - solute carrier family 6 (neurotransmitter transporter), member 4, CDH1 - cadherin 1, type 1, e-cadherin (epithelial), BRCA1 - breast cancer 1, early onset, MTOR - mechanistic target of rapamycin (serine/threonine kinase), HMGB2 - high mobility group box 2, CXCL12 - chemokine (c-x-c motif) ligand 12, LDLR - low density lipoprotein receptor, IRS2 - insulin receptor substrate 2, TLR4 - tol…
GO:0043067	regulation of programmed cell death	1.38E-29	3.97E-27	3.73	14224	1290	263	89	[TIMP3 - timp metallopeptidase inhibitor 3, BIRC5 - baculoviral iap repeat containing 5, BRCA1 - breast cancer 1, early onset, MTOR - mechanistic target of rapamycin (serine/threonine kinase), HMGB2 - high mobility group box 2, FBXW7 - f-box and wd repeat domain containing 7, e3 ubiquitin protein ligase, MIF - macrophage migration inhibitory factor (glycosylation-inhibiting factor), CXCL12 - chem…
GO:0045595	regulation of cell differentiation	2.40E-29	6.77E-27	3.54	14224	1419	263	93	[SLC6A4 - solute carrier family 6 (neurotransmitter transporter), member 4, PTPRO - protein tyrosine phosphatase, receptor type, o, ATAT1 - alpha tubulin acetyltransferase 1, MTOR - mechanistic target of rapamycin (serine/threonine kinase), HMGB2 - high mobility group box 2, CXCL12 - chemokine (c-x-c motif) ligand 12, HES1 - hairy and enhancer of split 1, (drosophila), KDR - kinase insert domain …
GO:0010941	regulation of cell death	2.57E-29	7.11E-27	3.58	14224	1390	263	92	[TIMP3 - timp metallopeptidase inhibitor 3, BIRC5 - baculoviral iap repeat containing 5, BRCA1 - breast cancer 1, early onset, MTOR - mechanistic target of rapamycin (serine/threonine kinase), HMGB2 - high mobility group box 2, FBXW7 - f-box and wd repeat domain containing 7, e3 ubiquitin protein ligase, MIF - macrophage migration inhibitory factor (glycosylation-inhibiting factor), CXCL12 - chem…
GO:0009892	negative regulation of metabolic process	2.65E-29	7.22E-27	2.79	14224	2327	263	120	[BIRC5 - baculoviral iap repeat containing 5, SOCS6 - suppressor of cytokine signaling 6, BRCA1 - breast cancer 1, early onset, MIF - macrophage migration inhibitory factor (glycosylation-inhibiting factor), HES1 - hairy and enhancer of split 1, (drosophila), LDLR - low density lipoprotein receptor, NCOR2 - nuclear receptor corepressor 2, FOXO1 - forkhead box o1, HRAS - harvey rat sarcoma viral o…
GO:2000026	regulation of multicellular organismal development	2.89E-29	7.72E-27	3.39	14224	1546	263	97	[BRCA1 - breast cancer 1, early onset, CXCL12 - chemokine (c-x-c motif) ligand 12, HES1 - hairy and enhancer of split 1, (drosophila), LDLR - low density lipoprotein receptor, MTPN - myotrophin, PHLPP1 - ph domain and leucine rich repeat protein phosphatase 1, FOXO3 - forkhead box o3, NCOA3 - nuclear receptor coactivator 3, BDNF - brain-derived neurotrophic factor, PRDM1 - pr domain containing 1,…
GO:0042981	regulation of apoptotic process	3.75E-29	9.83E-27	3.72	14224	1278	263	88	[TIMP3 - timp metallopeptidase inhibitor 3, BIRC5 - baculoviral iap repeat containing 5, BRCA1 - breast cancer 1, early onset, MTOR - mechanistic target of rapamycin (serine/threonine kinase), HMGB2 - high mobility group box 2, FBXW7 - f-box and wd repeat domain containing 7, e3 ubiquitin protein ligase, MIF - macrophage migration inhibitory factor (glycosylation-inhibiting factor), CXCL12 - chem…
GO:0048584	positive regulation of response to stimulus	3.81E-29	9.82E-27	3.25	14224	1679	263	101	[BRCA1 - breast cancer 1, early onset, MIF - macrophage migration inhibitory factor (glycosylation-inhibiting factor), CXCL12 - chemokine (c-x-c motif) ligand 12, HES1 - hairy and enhancer of split 1, (drosophila), LDLR - low density lipoprotein receptor, MAP2K4 - mitogen-activated protein kinase kinase 4, APAF1 - apoptotic peptidase activating factor 1, HRAS - harvey rat sarcoma viral oncogene h…
GO:0031324	negative regulation of cellular metabolic process	4.29E-29	1.08E-26	2.93	14224	2087	263	113	[BIRC5 - baculoviral iap repeat containing 5, SOCS6 - suppressor of cytokine signaling 6, BRCA1 - breast cancer 1, early onset, MIF - macrophage migration inhibitory factor (glycosylation-inhibiting factor), HES1 - hairy and enhancer of split 1, (drosophila), NCOR2 - nuclear receptor corepressor 2, FOXO1 - forkhead box o1, FOXO3 - forkhead box o3, NRIP1 - nuclear receptor interacting protein 1, I…
GO:0008284	positive regulation of cell proliferation	6.41E-29	1.59E-26	5.06	14224	706	263	66	[PURA - purine-rich element binding protein a, BIRC5 - baculoviral iap repeat containing 5, MTOR - mechanistic target of rapamycin (serine/threonine kinase), HMGB2 - high mobility group box 2, MIF - macrophage migration inhibitory factor (glycosylation-inhibiting factor), CXCL12 - chemokine (c-x-c motif) ligand 12, CHRM1 - cholinergic receptor, muscarinic 1, HES1 - hairy and enhancer of split 1, …
GO:0071495	cellular response to endogenous stimulus	7.96E-29	1.95E-26	5.65	14224	574	263	60	[SLC6A4 - solute carrier family 6 (neurotransmitter transporter), member 4, CDH1 - cadherin 1, type 1, e-cadherin (epithelial), BRCA1 - breast cancer 1, early onset, MTOR - mechanistic target of rapamycin (serine/threonine kinase), LDLR - low density lipoprotein receptor, IRS2 - insulin receptor substrate 2, TLR4 - toll-like receptor 4, APAF1 - apoptotic peptidase activating factor 1, IFNB1 - int…
GO:0065007	biological regulation	1.11E-28	2.66E-26	1.45	14224	9138	263	245	[PCGF5 - polycomb group ring finger 5, MYLIP - myosin regulatory light chain interacting protein, MAPRE1 - microtubule-associated protein, rp/eb family, member 1, ATAT1 - alpha tubulin acetyltransferase 1, BRCA1 - breast cancer 1, early onset, HES1 - hairy and enhancer of split 1, (drosophila), LDLR - low density lipoprotein receptor, MTPN - myotrophin, NCOR2 - nuclear receptor corepressor 2, EPA…
GO:0006357	regulation of transcription from RNA polymerase II promoter	2.19E-28	5.18E-26	3.19	14224	1715	263	101	[PCGF5 - polycomb group ring finger 5, BRCA1 - breast cancer 1, early onset, HES1 - hairy and enhancer of split 1, (drosophila), NCOR2 - nuclear receptor corepressor 2, EPAS1 - endothelial pas domain protein 1, FOXO1 - forkhead box o1, HRAS - harvey rat sarcoma viral oncogene homolog, FOXO3 - forkhead box o3, NRIP1 - nuclear receptor interacting protein 1, NCOA3 - nuclear receptor coactivator 3, …
GO:0032270	positive regulation of cellular protein metabolic process	4.21E-28	9.82E-26	3.64	14224	1291	263	87	[BRCA1 - breast cancer 1, early onset, MTOR - mechanistic target of rapamycin (serine/threonine kinase), FBXW7 - f-box and wd repeat domain containing 7, e3 ubiquitin protein ligase, MIF - macrophage migration inhibitory factor (glycosylation-inhibiting factor), BCL2L11 - bcl2-like 11 (apoptosis facilitator), HES1 - hairy and enhancer of split 1, (drosophila), KDR - kinase insert domain receptor …
GO:0060548	negative regulation of cell death	5.41E-28	1.24E-25	4.64	14224	805	263	69	[BIRC5 - baculoviral iap repeat containing 5, BRCA1 - breast cancer 1, early onset, MTOR - mechanistic target of rapamycin (serine/threonine kinase), HMGB2 - high mobility group box 2, MIF - macrophage migration inhibitory factor (glycosylation-inhibiting factor), CXCL12 - chemokine (c-x-c motif) ligand 12, KDR - kinase insert domain receptor (a type iii receptor tyrosine kinase), MAP2K4 - mitoge…
GO:0051254	positive regulation of RNA metabolic process	6.60E-28	1.49E-25	3.62	14224	1299	263	87	[PCGF5 - polycomb group ring finger 5, CDH1 - cadherin 1, type 1, e-cadherin (epithelial), BRCA1 - breast cancer 1, early onset, MTOR - mechanistic target of rapamycin (serine/threonine kinase), HMGB2 - high mobility group box 2, HES1 - hairy and enhancer of split 1, (drosophila), HAND2 - heart and neural crest derivatives expressed 2, EPAS1 - endothelial pas domain protein 1, NPAT - nuclear prot…
GO:0045893	positive regulation of transcription, DNA-templated	1.29E-27	2.88E-25	3.67	14224	1252	263	85	[PCGF5 - polycomb group ring finger 5, CDH1 - cadherin 1, type 1, e-cadherin (epithelial), BRCA1 - breast cancer 1, early onset, MTOR - mechanistic target of rapamycin (serine/threonine kinase), HMGB2 - high mobility group box 2, HES1 - hairy and enhancer of split 1, (drosophila), HAND2 - heart and neural crest derivatives expressed 2, EPAS1 - endothelial pas domain protein 1, NPAT - nuclear prot…
GO:1903508	positive regulation of nucleic acid-templated transcription	1.29E-27	2.84E-25	3.67	14224	1252	263	85	[PCGF5 - polycomb group ring finger 5, CDH1 - cadherin 1, type 1, e-cadherin (epithelial), BRCA1 - breast cancer 1, early onset, MTOR - mechanistic target of rapamycin (serine/threonine kinase), HMGB2 - high mobility group box 2, HES1 - hairy and enhancer of split 1, (drosophila), HAND2 - heart and neural crest derivatives expressed 2, EPAS1 - endothelial pas domain protein 1, NPAT - nuclear prot…
GO:1902680	positive regulation of RNA biosynthetic process	1.37E-27	2.96E-25	3.67	14224	1253	263	85	[PCGF5 - polycomb group ring finger 5, CDH1 - cadherin 1, type 1, e-cadherin (epithelial), BRCA1 - breast cancer 1, early onset, MTOR - mechanistic target of rapamycin (serine/threonine kinase), HMGB2 - high mobility group box 2, HES1 - hairy and enhancer of split 1, (drosophila), HAND2 - heart and neural crest derivatives expressed 2, EPAS1 - endothelial pas domain protein 1, NPAT - nuclear prot…
GO:0007165	signal transduction	1.41E-27	3.00E-25	2.26	14224	3519	263	147	[SOCS6 - suppressor of cytokine signaling 6, BRCA1 - breast cancer 1, early onset, MIF - macrophage migration inhibitory factor (glycosylation-inhibiting factor), CXCL12 - chemokine (c-x-c motif) ligand 12, HES1 - hairy and enhancer of split 1, (drosophila), MAP2K4 - mitogen-activated protein kinase kinase 4, EPAS1 - endothelial pas domain protein 1, APAF1 - apoptotic peptidase activating factor …
GO:0043066	negative regulation of apoptotic process	1.91E-27	4.00E-25	4.86	14224	724	263	65	[BIRC5 - baculoviral iap repeat containing 5, BRCA1 - breast cancer 1, early onset, MTOR - mechanistic target of rapamycin (serine/threonine kinase), HMGB2 - high mobility group box 2, MIF - macrophage migration inhibitory factor (glycosylation-inhibiting factor), CXCL12 - chemokine (c-x-c motif) ligand 12, KDR - kinase insert domain receptor (a type iii receptor tyrosine kinase), MAP2K4 - mitoge…
GO:0045935	positive regulation of nucleobase-containing compound metabolic process	2.68E-27	5.54E-25	3.33	14224	1509	263	93	[PCGF5 - polycomb group ring finger 5, CDH1 - cadherin 1, type 1, e-cadherin (epithelial), BRCA1 - breast cancer 1, early onset, MTOR - mechanistic target of rapamycin (serine/threonine kinase), HMGB2 - high mobility group box 2, HES1 - hairy and enhancer of split 1, (drosophila), MAP2K4 - mitogen-activated protein kinase kinase 4, HAND2 - heart and neural crest derivatives expressed 2, EPAS1 - e…
GO:1901700	response to oxygen-containing compound	2.77E-27	5.64E-25	3.91	14224	1093	263	79	[SLC6A4 - solute carrier family 6 (neurotransmitter transporter), member 4, CDH1 - cadherin 1, type 1, e-cadherin (epithelial), BRCA1 - breast cancer 1, early onset, MTOR - mechanistic target of rapamycin (serine/threonine kinase), HMGB2 - high mobility group box 2, CXCL12 - chemokine (c-x-c motif) ligand 12, LDLR - low density lipoprotein receptor, MAP2K4 - mitogen-activated protein kinase kinas…
GO:0043069	negative regulation of programmed cell death	4.53E-27	9.12E-25	4.78	14224	735	263	65	[BIRC5 - baculoviral iap repeat containing 5, BRCA1 - breast cancer 1, early onset, MTOR - mechanistic target of rapamycin (serine/threonine kinase), HMGB2 - high mobility group box 2, MIF - macrophage migration inhibitory factor (glycosylation-inhibiting factor), CXCL12 - chemokine (c-x-c motif) ligand 12, KDR - kinase insert domain receptor (a type iii receptor tyrosine kinase), MAP2K4 - mitoge…
GO:0048869	cellular developmental process	9.23E-26	1.83E-23	2.77	14224	2129	263	109	[MIF - macrophage migration inhibitory factor (glycosylation-inhibiting factor), HES1 - hairy and enhancer of split 1, (drosophila), MTPN - myotrophin, EPAS1 - endothelial pas domain protein 1, APAF1 - apoptotic peptidase activating factor 1, FOXO1 - forkhead box o1, HRAS - harvey rat sarcoma viral oncogene homolog, FOXO3 - forkhead box o3, MMP2 - matrix metallopeptidase 2 (gelatinase a, 72kda ge…
GO:0070482	response to oxygen levels	1.27E-25	2.49E-23	8.35	14224	259	263	40	[ARNT - aryl hydrocarbon receptor nuclear translocator, ICAM1 - intercellular adhesion molecule 1, SLC6A4 - solute carrier family 6 (neurotransmitter transporter), member 4, PTEN - phosphatase and tensin homolog, MTOR - mechanistic target of rapamycin (serine/threonine kinase), RAF1 - v-raf-1 murine leukemia viral oncogene homolog 1, CXCL12 - chemokine (c-x-c motif) ligand 12, MDM4 - mdm4 p53 bin…
GO:0010468	regulation of gene expression	1.41E-25	2.73E-23	2.12	14224	3847	263	151	[PCGF5 - polycomb group ring finger 5, BIRC5 - baculoviral iap repeat containing 5, CDH1 - cadherin 1, type 1, e-cadherin (epithelial), BRCA1 - breast cancer 1, early onset, MIF - macrophage migration inhibitory factor (glycosylation-inhibiting factor), HES1 - hairy and enhancer of split 1, (drosophila), LDLR - low density lipoprotein receptor, NCOR2 - nuclear receptor corepressor 2, MTPN - myotr…
GO:0051726	regulation of cell cycle	1.84E-25	3.51E-23	3.97	14224	995	263	73	[MAPRE1 - microtubule-associated protein, rp/eb family, member 1, CDC25A - cell division cycle 25a, BIRC5 - baculoviral iap repeat containing 5, SLC6A4 - solute carrier family 6 (neurotransmitter transporter), member 4, NEK6 - nima-related kinase 6, BRCA1 - breast cancer 1, early onset, MTOR - mechanistic target of rapamycin (serine/threonine kinase), FBXW7 - f-box and wd repeat domain containing…
GO:0033554	cellular response to stress	3.16E-25	5.94E-23	3.36	14224	1385	263	86	[REV3L - rev3-like, polymerase (dna directed), zeta, catalytic subunit, ATP2A2 - atpase, ca++ transporting, cardiac muscle, slow twitch 2, NEK6 - nima-related kinase 6, BRCA1 - breast cancer 1, early onset, MTOR - mechanistic target of rapamycin (serine/threonine kinase), MIF - macrophage migration inhibitory factor (glycosylation-inhibiting factor), DSC2 - desmocollin 2, BCL2L11 - bcl2-like 11 (…
GO:0031401	positive regulation of protein modification process	3.85E-25	7.16E-23	3.92	14224	1007	263	73	[BRCA1 - breast cancer 1, early onset, MTOR - mechanistic target of rapamycin (serine/threonine kinase), FBXW7 - f-box and wd repeat domain containing 7, e3 ubiquitin protein ligase, MIF - macrophage migration inhibitory factor (glycosylation-inhibiting factor), HES1 - hairy and enhancer of split 1, (drosophila), KDR - kinase insert domain receptor (a type iii receptor tyrosine kinase), HAND2 - h…
GO:2000112	regulation of cellular macromolecule biosynthetic process	6.09E-25	1.12E-22	2.2	14224	3497	263	142	[PCGF5 - polycomb group ring finger 5, BIRC5 - baculoviral iap repeat containing 5, CDH1 - cadherin 1, type 1, e-cadherin (epithelial), BRCA1 - breast cancer 1, early onset, HES1 - hairy and enhancer of split 1, (drosophila), NCOR2 - nuclear receptor corepressor 2, MAP2K4 - mitogen-activated protein kinase kinase 4, MTPN - myotrophin, EPAS1 - endothelial pas domain protein 1, FOXO1 - forkhead box…
GO:0042327	positive regulation of phosphorylation	1.19E-24	2.16E-22	4.33	14224	811	263	65	[MTOR - mechanistic target of rapamycin (serine/threonine kinase), FBXW7 - f-box and wd repeat domain containing 7, e3 ubiquitin protein ligase, MIF - macrophage migration inhibitory factor (glycosylation-inhibiting factor), HES1 - hairy and enhancer of split 1, (drosophila), KDR - kinase insert domain receptor (a type iii receptor tyrosine kinase), HAND2 - heart and neural crest derivatives expr…
GO:0051270	regulation of cellular component movement	1.45E-24	2.60E-22	4.71	14224	689	263	60	[MAPRE1 - microtubule-associated protein, rp/eb family, member 1, PTPRO - protein tyrosine phosphatase, receptor type, o, MTOR - mechanistic target of rapamycin (serine/threonine kinase), DSC2 - desmocollin 2, CXCL12 - chemokine (c-x-c motif) ligand 12, KDR - kinase insert domain receptor (a type iii receptor tyrosine kinase), IRS2 - insulin receptor substrate 2, NR2E1 - nuclear receptor subfamil…
GO:0010556	regulation of macromolecule biosynthetic process	1.80E-24	3.19E-22	2.16	14224	3577	263	143	[PCGF5 - polycomb group ring finger 5, BIRC5 - baculoviral iap repeat containing 5, CDH1 - cadherin 1, type 1, e-cadherin (epithelial), BRCA1 - breast cancer 1, early onset, HES1 - hairy and enhancer of split 1, (drosophila), NCOR2 - nuclear receptor corepressor 2, MAP2K4 - mitogen-activated protein kinase kinase 4, MTPN - myotrophin, EPAS1 - endothelial pas domain protein 1, FOXO1 - forkhead box…
GO:0065009	regulation of molecular function	1.96E-24	3.43E-22	2.51	14224	2547	263	118	[MAPRE1 - microtubule-associated protein, rp/eb family, member 1, CDC25A - cell division cycle 25a, BIRC5 - baculoviral iap repeat containing 5, SOCS6 - suppressor of cytokine signaling 6, MIF - macrophage migration inhibitory factor (glycosylation-inhibiting factor), HES1 - hairy and enhancer of split 1, (drosophila), MTPN - myotrophin, MAP2K4 - mitogen-activated protein kinase kinase 4, APAF1 -…
GO:0048856	anatomical structure development	2.12E-24	3.66E-22	2.47	14224	2627	263	120	[MYLIP - myosin regulatory light chain interacting protein, CDH1 - cadherin 1, type 1, e-cadherin (epithelial), BRCA1 - breast cancer 1, early onset, ATAT1 - alpha tubulin acetyltransferase 1, CXCL12 - chemokine (c-x-c motif) ligand 12, HES1 - hairy and enhancer of split 1, (drosophila), MTPN - myotrophin, EPAS1 - endothelial pas domain protein 1, LDHA - lactate dehydrogenase a, APAF1 - apoptotic…
GO:0007166	cell surface receptor signaling pathway	2.27E-24	3.88E-22	2.96	14224	1752	263	96	[SOCS6 - suppressor of cytokine signaling 6, MTOR - mechanistic target of rapamycin (serine/threonine kinase), MIF - macrophage migration inhibitory factor (glycosylation-inhibiting factor), CXCL12 - chemokine (c-x-c motif) ligand 12, BCL2L11 - bcl2-like 11 (apoptosis facilitator), HES1 - hairy and enhancer of split 1, (drosophila), KDR - kinase insert domain receptor (a type iii receptor tyrosin…
GO:0001934	positive regulation of protein phosphorylation	3.16E-24	5.33E-22	4.4	14224	774	263	63	[MTOR - mechanistic target of rapamycin (serine/threonine kinase), FBXW7 - f-box and wd repeat domain containing 7, e3 ubiquitin protein ligase, MIF - macrophage migration inhibitory factor (glycosylation-inhibiting factor), HES1 - hairy and enhancer of split 1, (drosophila), KDR - kinase insert domain receptor (a type iii receptor tyrosine kinase), HAND2 - heart and neural crest derivatives expr…
GO:0010647	positive regulation of cell communication	7.00E-24	1.17E-21	3.32	14224	1354	263	83	[AKT3 - v-akt murine thymoma viral oncogene homolog 3, TIMP3 - timp metallopeptidase inhibitor 3, NEK6 - nima-related kinase 6, MTOR - mechanistic target of rapamycin (serine/threonine kinase), FBXW7 - f-box and wd repeat domain containing 7, e3 ubiquitin protein ligase, MIF - macrophage migration inhibitory factor (glycosylation-inhibiting factor), BCL2L11 - bcl2-like 11 (apoptosis facilitator),…
GO:0023056	positive regulation of signaling	9.88E-24	1.63E-21	3.3	14224	1361	263	83	[AKT3 - v-akt murine thymoma viral oncogene homolog 3, TIMP3 - timp metallopeptidase inhibitor 3, NEK6 - nima-related kinase 6, MTOR - mechanistic target of rapamycin (serine/threonine kinase), FBXW7 - f-box and wd repeat domain containing 7, e3 ubiquitin protein ligase, MIF - macrophage migration inhibitory factor (glycosylation-inhibiting factor), BCL2L11 - bcl2-like 11 (apoptosis facilitator),…
GO:0010562	positive regulation of phosphorus metabolic process	1.08E-23	1.76E-21	4.04	14224	897	263	67	[MTOR - mechanistic target of rapamycin (serine/threonine kinase), FBXW7 - f-box and wd repeat domain containing 7, e3 ubiquitin protein ligase, MIF - macrophage migration inhibitory factor (glycosylation-inhibiting factor), HES1 - hairy and enhancer of split 1, (drosophila), KDR - kinase insert domain receptor (a type iii receptor tyrosine kinase), HAND2 - heart and neural crest derivatives expr…
GO:0045937	positive regulation of phosphate metabolic process	1.08E-23	1.74E-21	4.04	14224	897	263	67	[MTOR - mechanistic target of rapamycin (serine/threonine kinase), FBXW7 - f-box and wd repeat domain containing 7, e3 ubiquitin protein ligase, MIF - macrophage migration inhibitory factor (glycosylation-inhibiting factor), HES1 - hairy and enhancer of split 1, (drosophila), KDR - kinase insert domain receptor (a type iii receptor tyrosine kinase), HAND2 - heart and neural crest derivatives expr…
GO:0031326	regulation of cellular biosynthetic process	1.10E-23	1.76E-21	2.1	14224	3728	263	145	[PCGF5 - polycomb group ring finger 5, BIRC5 - baculoviral iap repeat containing 5, CDH1 - cadherin 1, type 1, e-cadherin (epithelial), BRCA1 - breast cancer 1, early onset, HES1 - hairy and enhancer of split 1, (drosophila), LDLR - low density lipoprotein receptor, NCOR2 - nuclear receptor corepressor 2, MAP2K4 - mitogen-activated protein kinase kinase 4, MTPN - myotrophin, EPAS1 - endothelial p…
GO:0010558	negative regulation of macromolecule biosynthetic process	1.47E-23	2.32E-21	3.43	14224	1246	263	79	[PURA - purine-rich element binding protein a, BIRC5 - baculoviral iap repeat containing 5, BRCA1 - breast cancer 1, early onset, HMGB2 - high mobility group box 2, FBXW7 - f-box and wd repeat domain containing 7, e3 ubiquitin protein ligase, HES1 - hairy and enhancer of split 1, (drosophila), NCOR2 - nuclear receptor corepressor 2, DICER1 - dicer 1, ribonuclease type iii, NPAT - nuclear protein,…
GO:0009889	regulation of biosynthetic process	1.60E-23	2.50E-21	2.09	14224	3786	263	146	[PCGF5 - polycomb group ring finger 5, BIRC5 - baculoviral iap repeat containing 5, CDH1 - cadherin 1, type 1, e-cadherin (epithelial), BRCA1 - breast cancer 1, early onset, HES1 - hairy and enhancer of split 1, (drosophila), LDLR - low density lipoprotein receptor, NCOR2 - nuclear receptor corepressor 2, MAP2K4 - mitogen-activated protein kinase kinase 4, MTPN - myotrophin, EPAS1 - endothelial p…
GO:0006355	regulation of transcription, DNA-templated	2.06E-23	3.19E-21	2.27	14224	3101	263	130	[PCGF5 - polycomb group ring finger 5, BIRC5 - baculoviral iap repeat containing 5, CDH1 - cadherin 1, type 1, e-cadherin (epithelial), BRCA1 - breast cancer 1, early onset, HES1 - hairy and enhancer of split 1, (drosophila), NCOR2 - nuclear receptor corepressor 2, MTPN - myotrophin, EPAS1 - endothelial pas domain protein 1, FOXO1 - forkhead box o1, HRAS - harvey rat sarcoma viral oncogene homolo…
GO:0001666	response to hypoxia	2.54E-23	3.88E-21	8.47	14224	230	263	36	[ICAM1 - intercellular adhesion molecule 1, ARNT - aryl hydrocarbon receptor nuclear translocator, SLC6A4 - solute carrier family 6 (neurotransmitter transporter), member 4, PTEN - phosphatase and tensin homolog, MTOR - mechanistic target of rapamycin (serine/threonine kinase), RAF1 - v-raf-1 murine leukemia viral oncogene homolog 1, CXCL12 - chemokine (c-x-c motif) ligand 12, MDM4 - mdm4 p53 bin…
GO:0009967	positive regulation of signal transduction	2.58E-23	3.90E-21	3.4	14224	1257	263	79	[AKT3 - v-akt murine thymoma viral oncogene homolog 3, TIMP3 - timp metallopeptidase inhibitor 3, NEK6 - nima-related kinase 6, MTOR - mechanistic target of rapamycin (serine/threonine kinase), FBXW7 - f-box and wd repeat domain containing 7, e3 ubiquitin protein ligase, MIF - macrophage migration inhibitory factor (glycosylation-inhibiting factor), BCL2L11 - bcl2-like 11 (apoptosis facilitator),…
GO:0002682	regulation of immune system process	3.68E-23	5.52E-21	3.55	14224	1144	263	75	[SOCS6 - suppressor of cytokine signaling 6, MTOR - mechanistic target of rapamycin (serine/threonine kinase), HMGB2 - high mobility group box 2, MIF - macrophage migration inhibitory factor (glycosylation-inhibiting factor), CXCL12 - chemokine (c-x-c motif) ligand 12, HES1 - hairy and enhancer of split 1, (drosophila), LDLR - low density lipoprotein receptor, MAP2K4 - mitogen-activated protein k…
GO:1903506	regulation of nucleic acid-templated transcription	3.71E-23	5.50E-21	2.25	14224	3120	263	130	[PCGF5 - polycomb group ring finger 5, BIRC5 - baculoviral iap repeat containing 5, CDH1 - cadherin 1, type 1, e-cadherin (epithelial), BRCA1 - breast cancer 1, early onset, HES1 - hairy and enhancer of split 1, (drosophila), NCOR2 - nuclear receptor corepressor 2, MTPN - myotrophin, EPAS1 - endothelial pas domain protein 1, FOXO1 - forkhead box o1, HRAS - harvey rat sarcoma viral oncogene homolo…
GO:2001141	regulation of RNA biosynthetic process	4.59E-23	6.74E-21	2.25	14224	3127	263	130	[PCGF5 - polycomb group ring finger 5, BIRC5 - baculoviral iap repeat containing 5, CDH1 - cadherin 1, type 1, e-cadherin (epithelial), BRCA1 - breast cancer 1, early onset, HES1 - hairy and enhancer of split 1, (drosophila), NCOR2 - nuclear receptor corepressor 2, MTPN - myotrophin, EPAS1 - endothelial pas domain protein 1, FOXO1 - forkhead box o1, HRAS - harvey rat sarcoma viral oncogene homolo…
GO:0032501	multicellular organismal process	6.47E-23	9.41E-21	2.44	14224	2571	263	116	[BIRC5 - baculoviral iap repeat containing 5, BRCA1 - breast cancer 1, early onset, CXCL12 - chemokine (c-x-c motif) ligand 12, HES1 - hairy and enhancer of split 1, (drosophila), LDLR - low density lipoprotein receptor, EPAS1 - endothelial pas domain protein 1, FOXO1 - forkhead box o1, FOXO3 - forkhead box o3, NRIP1 - nuclear receptor interacting protein 1, MMP2 - matrix metallopeptidase 2 (gela…
GO:0036293	response to decreased oxygen levels	7.32E-23	1.05E-20	8.22	14224	237	263	36	[ICAM1 - intercellular adhesion molecule 1, ARNT - aryl hydrocarbon receptor nuclear translocator, SLC6A4 - solute carrier family 6 (neurotransmitter transporter), member 4, PTEN - phosphatase and tensin homolog, MTOR - mechanistic target of rapamycin (serine/threonine kinase), RAF1 - v-raf-1 murine leukemia viral oncogene homolog 1, CXCL12 - chemokine (c-x-c motif) ligand 12, MDM4 - mdm4 p53 bin…
GO:0031327	negative regulation of cellular biosynthetic process	7.46E-23	1.06E-20	3.31	14224	1309	263	80	[PURA - purine-rich element binding protein a, BIRC5 - baculoviral iap repeat containing 5, BRCA1 - breast cancer 1, early onset, HMGB2 - high mobility group box 2, FBXW7 - f-box and wd repeat domain containing 7, e3 ubiquitin protein ligase, HES1 - hairy and enhancer of split 1, (drosophila), NCOR2 - nuclear receptor corepressor 2, DICER1 - dicer 1, ribonuclease type iii, NPAT - nuclear protein,…
GO:0010629	negative regulation of gene expression	7.48E-23	1.06E-20	3.17	14224	1435	263	84	[PURA - purine-rich element binding protein a, BIRC5 - baculoviral iap repeat containing 5, BRCA1 - breast cancer 1, early onset, HMGB2 - high mobility group box 2, MIF - macrophage migration inhibitory factor (glycosylation-inhibiting factor), HES1 - hairy and enhancer of split 1, (drosophila), LDLR - low density lipoprotein receptor, HAND2 - heart and neural crest derivatives expressed 2, NCOR2…
GO:0040012	regulation of locomotion	7.96E-23	1.11E-20	4.52	14224	694	263	58	[MAPRE1 - microtubule-associated protein, rp/eb family, member 1, PTPRO - protein tyrosine phosphatase, receptor type, o, MTOR - mechanistic target of rapamycin (serine/threonine kinase), CXCL12 - chemokine (c-x-c motif) ligand 12, CHRM1 - cholinergic receptor, muscarinic 1, KDR - kinase insert domain receptor (a type iii receptor tyrosine kinase), IRS2 - insulin receptor substrate 2, NR2E1 - nuc…
GO:0045944	positive regulation of transcription from RNA polymerase II promoter	1.51E-22	2.09E-20	3.8	14224	968	263	68	[PCGF5 - polycomb group ring finger 5, BRCA1 - breast cancer 1, early onset, HMGB2 - high mobility group box 2, HES1 - hairy and enhancer of split 1, (drosophila), HAND2 - heart and neural crest derivatives expressed 2, EPAS1 - endothelial pas domain protein 1, TLR4 - toll-like receptor 4, NR2E1 - nuclear receptor subfamily 2, group e, member 1, FOXO1 - forkhead box o1, AGO1 - argonaute risc cata…
GO:1902531	regulation of intracellular signal transduction	1.72E-22	2.36E-20	3.06	14224	1518	263	86	[AKT3 - v-akt murine thymoma viral oncogene homolog 3, TIMP3 - timp metallopeptidase inhibitor 3, NEK6 - nima-related kinase 6, SOCS6 - suppressor of cytokine signaling 6, BRCA1 - breast cancer 1, early onset, MTOR - mechanistic target of rapamycin (serine/threonine kinase), FBXW7 - f-box and wd repeat domain containing 7, e3 ubiquitin protein ligase, MIF - macrophage migration inhibitory factor …
GO:0009890	negative regulation of biosynthetic process	1.88E-22	2.55E-20	3.26	14224	1328	263	80	[PURA - purine-rich element binding protein a, BIRC5 - baculoviral iap repeat containing 5, BRCA1 - breast cancer 1, early onset, HMGB2 - high mobility group box 2, FBXW7 - f-box and wd repeat domain containing 7, e3 ubiquitin protein ligase, HES1 - hairy and enhancer of split 1, (drosophila), NCOR2 - nuclear receptor corepressor 2, NPAT - nuclear protein, ataxia-telangiectasia locus, DICER1 - di…
GO:0051093	negative regulation of developmental process	1.88E-22	2.53E-20	4.44	14224	706	263	58	[SLC6A4 - solute carrier family 6 (neurotransmitter transporter), member 4, PTPRO - protein tyrosine phosphatase, receptor type, o, FBXW7 - f-box and wd repeat domain containing 7, e3 ubiquitin protein ligase, MIF - macrophage migration inhibitory factor (glycosylation-inhibiting factor), HES1 - hairy and enhancer of split 1, (drosophila), LDLR - low density lipoprotein receptor, HAND2 - heart an…
GO:2000113	negative regulation of cellular macromolecule biosynthetic process	3.67E-22	4.89E-20	3.41	14224	1188	263	75	[PURA - purine-rich element binding protein a, BIRC5 - baculoviral iap repeat containing 5, BRCA1 - breast cancer 1, early onset, HMGB2 - high mobility group box 2, FBXW7 - f-box and wd repeat domain containing 7, e3 ubiquitin protein ligase, HES1 - hairy and enhancer of split 1, (drosophila), NCOR2 - nuclear receptor corepressor 2, DICER1 - dicer 1, ribonuclease type iii, NR2E1 - nuclear recepto…
GO:0030154	cell differentiation	3.70E-22	4.89E-20	3.09	14224	1470	263	84	[PURA - purine-rich element binding protein a, PTPRO - protein tyrosine phosphatase, receptor type, o, HES1 - hairy and enhancer of split 1, (drosophila), KDR - kinase insert domain receptor (a type iii receptor tyrosine kinase), HAND2 - heart and neural crest derivatives expressed 2, MTPN - myotrophin, EPAS1 - endothelial pas domain protein 1, APAF1 - apoptotic peptidase activating factor 1, NR2…
GO:0045597	positive regulation of cell differentiation	7.71E-22	1.01E-19	4.24	14224	752	263	59	[MTOR - mechanistic target of rapamycin (serine/threonine kinase), HMGB2 - high mobility group box 2, CXCL12 - chemokine (c-x-c motif) ligand 12, HES1 - hairy and enhancer of split 1, (drosophila), KDR - kinase insert domain receptor (a type iii receptor tyrosine kinase), DICER1 - dicer 1, ribonuclease type iii, FOXO3 - forkhead box o3, IFNG - interferon, gamma, NCOA3 - nuclear receptor coactivat…
GO:0032879	regulation of localization	1.12E-21	1.45E-19	2.62	14224	2085	263	101	[MAPRE1 - microtubule-associated protein, rp/eb family, member 1, CDH1 - cadherin 1, type 1, e-cadherin (epithelial), MIF - macrophage migration inhibitory factor (glycosylation-inhibiting factor), CXCL12 - chemokine (c-x-c motif) ligand 12, HES1 - hairy and enhancer of split 1, (drosophila), LDLR - low density lipoprotein receptor, HRAS - harvey rat sarcoma viral oncogene homolog, CD38 - cd38 mo…
GO:0051252	regulation of RNA metabolic process	1.18E-21	1.52E-19	2.17	14224	3236	263	130	[PCGF5 - polycomb group ring finger 5, BIRC5 - baculoviral iap repeat containing 5, CDH1 - cadherin 1, type 1, e-cadherin (epithelial), BRCA1 - breast cancer 1, early onset, HES1 - hairy and enhancer of split 1, (drosophila), NCOR2 - nuclear receptor corepressor 2, MTPN - myotrophin, EPAS1 - endothelial pas domain protein 1, FOXO1 - forkhead box o1, HRAS - harvey rat sarcoma viral oncogene homolo…
GO:2000145	regulation of cell motility	1.50E-21	1.92E-19	4.59	14224	636	263	54	[MAPRE1 - microtubule-associated protein, rp/eb family, member 1, MTOR - mechanistic target of rapamycin (serine/threonine kinase), CXCL12 - chemokine (c-x-c motif) ligand 12, KDR - kinase insert domain receptor (a type iii receptor tyrosine kinase), IRS2 - insulin receptor substrate 2, NR2E1 - nuclear receptor subfamily 2, group e, member 1, HRAS - harvey rat sarcoma viral oncogene homolog, IFNG…
GO:0019219	regulation of nucleobase-containing compound metabolic process	2.04E-21	2.58E-19	2.08	14224	3559	263	137	[PCGF5 - polycomb group ring finger 5, BIRC5 - baculoviral iap repeat containing 5, CDH1 - cadherin 1, type 1, e-cadherin (epithelial), BRCA1 - breast cancer 1, early onset, HES1 - hairy and enhancer of split 1, (drosophila), NCOR2 - nuclear receptor corepressor 2, MAP2K4 - mitogen-activated protein kinase kinase 4, MTPN - myotrophin, EPAS1 - endothelial pas domain protein 1, APAF1 - apoptotic pe…
GO:0008283	cell proliferation	2.16E-21	2.71E-19	4.85	14224	569	263	51	[MAPRE1 - microtubule-associated protein, rp/eb family, member 1, CDC25A - cell division cycle 25a, MIF - macrophage migration inhibitory factor (glycosylation-inhibiting factor), CHRM1 - cholinergic receptor, muscarinic 1, HAND2 - heart and neural crest derivatives expressed 2, IRS2 - insulin receptor substrate 2, PRDM4 - pr domain containing 4, ABCB1 - atp-binding cassette, sub-family b (mdr/ta…
GO:0045596	negative regulation of cell differentiation	4.98E-21	6.20E-19	4.97	14224	533	263	49	[SLC6A4 - solute carrier family 6 (neurotransmitter transporter), member 4, PTPRO - protein tyrosine phosphatase, receptor type, o, HES1 - hairy and enhancer of split 1, (drosophila), LDLR - low density lipoprotein receptor, HAND2 - heart and neural crest derivatives expressed 2, DICER1 - dicer 1, ribonuclease type iii, TLR4 - toll-like receptor 4, NR2E1 - nuclear receptor subfamily 2, group e, m…
GO:0006468	protein phosphorylation	5.78E-21	7.13E-19	4.08	14224	783	263	59	[AKT3 - v-akt murine thymoma viral oncogene homolog 3, BIRC5 - baculoviral iap repeat containing 5, NEK6 - nima-related kinase 6, MTOR - mechanistic target of rapamycin (serine/threonine kinase), KDR - kinase insert domain receptor (a type iii receptor tyrosine kinase), MAP2K4 - mitogen-activated protein kinase kinase 4, IRS2 - insulin receptor substrate 2, TLR4 - toll-like receptor 4, HRAS - har…
GO:1901699	cellular response to nitrogen compound	7.23E-21	8.85E-19	5.9	14224	385	263	42	[PKD2 - polycystic kidney disease 2 (autosomal dominant), ICAM1 - intercellular adhesion molecule 1, SOCS5 - suppressor of cytokine signaling 5, SLC6A4 - solute carrier family 6 (neurotransmitter transporter), member 4, CDH1 - cadherin 1, type 1, e-cadherin (epithelial), PTEN - phosphatase and tensin homolog, BRCA1 - breast cancer 1, early onset, MTOR - mechanistic target of rapamycin (serine/thr…
GO:0044707	single-multicellular organism process	7.66E-21	9.29E-19	2.59	14224	2065	263	99	[BRCA1 - breast cancer 1, early onset, CXCL12 - chemokine (c-x-c motif) ligand 12, HES1 - hairy and enhancer of split 1, (drosophila), LDLR - low density lipoprotein receptor, EPAS1 - endothelial pas domain protein 1, FOXO1 - forkhead box o1, FOXO3 - forkhead box o3, NRIP1 - nuclear receptor interacting protein 1, MMP2 - matrix metallopeptidase 2 (gelatinase a, 72kda gelatinase, 72kda type iv col…
GO:1903507	negative regulation of nucleic acid-templated transcription	1.32E-20	1.59E-18	3.51	14224	1049	263	68	[PURA - purine-rich element binding protein a, BIRC5 - baculoviral iap repeat containing 5, BRCA1 - breast cancer 1, early onset, HMGB2 - high mobility group box 2, HES1 - hairy and enhancer of split 1, (drosophila), NCOR2 - nuclear receptor corepressor 2, DICER1 - dicer 1, ribonuclease type iii, NPAT - nuclear protein, ataxia-telangiectasia locus, NR2E1 - nuclear receptor subfamily 2, group e, m…
GO:1902679	negative regulation of RNA biosynthetic process	1.39E-20	1.66E-18	3.5	14224	1050	263	68	[PURA - purine-rich element binding protein a, BIRC5 - baculoviral iap repeat containing 5, BRCA1 - breast cancer 1, early onset, HMGB2 - high mobility group box 2, HES1 - hairy and enhancer of split 1, (drosophila), NCOR2 - nuclear receptor corepressor 2, NPAT - nuclear protein, ataxia-telangiectasia locus, DICER1 - dicer 1, ribonuclease type iii, NR2E1 - nuclear receptor subfamily 2, group e, m…
GO:0030334	regulation of cell migration	1.46E-20	1.73E-18	4.64	14224	594	263	51	[MAPRE1 - microtubule-associated protein, rp/eb family, member 1, MTOR - mechanistic target of rapamycin (serine/threonine kinase), CXCL12 - chemokine (c-x-c motif) ligand 12, KDR - kinase insert domain receptor (a type iii receptor tyrosine kinase), IRS2 - insulin receptor substrate 2, NR2E1 - nuclear receptor subfamily 2, group e, member 1, HRAS - harvey rat sarcoma viral oncogene homolog, IFNG…
GO:0071417	cellular response to organonitrogen compound	2.54E-20	2.98E-18	6.06	14224	357	263	40	[PKD2 - polycystic kidney disease 2 (autosomal dominant), ICAM1 - intercellular adhesion molecule 1, SOCS5 - suppressor of cytokine signaling 5, SLC6A4 - solute carrier family 6 (neurotransmitter transporter), member 4, CDH1 - cadherin 1, type 1, e-cadherin (epithelial), PTEN - phosphatase and tensin homolog, BRCA1 - breast cancer 1, early onset, MTOR - mechanistic target of rapamycin (serine/thr…
GO:0050790	regulation of catalytic activity	3.22E-20	3.75E-18	2.58	14224	2032	263	97	[CDC25A - cell division cycle 25a, BIRC5 - baculoviral iap repeat containing 5, SOCS6 - suppressor of cytokine signaling 6, MIF - macrophage migration inhibitory factor (glycosylation-inhibiting factor), MAP2K4 - mitogen-activated protein kinase kinase 4, APAF1 - apoptotic peptidase activating factor 1, HRAS - harvey rat sarcoma viral oncogene homolog, RGS5 - regulator of g-protein signaling 5, R…
GO:2001233	regulation of apoptotic signaling pathway	4.67E-20	5.40E-18	6.15	14224	343	263	39	[ICAM1 - intercellular adhesion molecule 1, TIMP3 - timp metallopeptidase inhibitor 3, FGFR1 - fibroblast growth factor receptor 1, PTEN - phosphatase and tensin homolog, BRCA1 - breast cancer 1, early onset, FBXW7 - f-box and wd repeat domain containing 7, e3 ubiquitin protein ligase, HMGB2 - high mobility group box 2, MIF - macrophage migration inhibitory factor (glycosylation-inhibiting factor…
GO:0008285	negative regulation of cell proliferation	5.20E-20	5.97E-18	4.71	14224	563	263	49	[SLC6A4 - solute carrier family 6 (neurotransmitter transporter), member 4, FBXW7 - f-box and wd repeat domain containing 7, e3 ubiquitin protein ligase, HES1 - hairy and enhancer of split 1, (drosophila), DICER1 - dicer 1, ribonuclease type iii, PPM1D - protein phosphatase, mg2+/mn2+ dependent, 1d, NR2E1 - nuclear receptor subfamily 2, group e, member 1, HRAS - harvey rat sarcoma viral oncogene …
GO:0010648	negative regulation of cell communication	5.87E-20	6.68E-18	3.41	14224	1078	263	68	[TIMP3 - timp metallopeptidase inhibitor 3, SLC6A4 - solute carrier family 6 (neurotransmitter transporter), member 4, PTPRO - protein tyrosine phosphatase, receptor type, o, SOCS6 - suppressor of cytokine signaling 6, BRCA1 - breast cancer 1, early onset, HMGB2 - high mobility group box 2, FBXW7 - f-box and wd repeat domain containing 7, e3 ubiquitin protein ligase, MIF - macrophage migration in…
GO:0023057	negative regulation of signaling	7.18E-20	8.11E-18	3.4	14224	1082	263	68	[TIMP3 - timp metallopeptidase inhibitor 3, SLC6A4 - solute carrier family 6 (neurotransmitter transporter), member 4, PTPRO - protein tyrosine phosphatase, receptor type, o, SOCS6 - suppressor of cytokine signaling 6, BRCA1 - breast cancer 1, early onset, HMGB2 - high mobility group box 2, FBXW7 - f-box and wd repeat domain containing 7, e3 ubiquitin protein ligase, MIF - macrophage migration in…
GO:0071453	cellular response to oxygen levels	8.52E-20	9.54E-18	11.46	14224	118	263	25	[ICAM1 - intercellular adhesion molecule 1, PTEN - phosphatase and tensin homolog, MTOR - mechanistic target of rapamycin (serine/threonine kinase), MDM4 - mdm4 p53 binding protein homolog (mouse), MDM2 - mdm2 oncogene, e3 ubiquitin protein ligase, TP53 - tumor protein p53, PPARGC1A - peroxisome proliferator-activated receptor gamma, coactivator 1 alpha, EPAS1 - endothelial pas domain protein 1, …
GO:0051338	regulation of transferase activity	8.74E-20	9.72E-18	3.8	14224	855	263	60	[CDC25A - cell division cycle 25a, SOCS6 - suppressor of cytokine signaling 6, MTOR - mechanistic target of rapamycin (serine/threonine kinase), FBXW7 - f-box and wd repeat domain containing 7, e3 ubiquitin protein ligase, MIF - macrophage migration inhibitory factor (glycosylation-inhibiting factor), MAP2K4 - mitogen-activated protein kinase kinase 4, IRS2 - insulin receptor substrate 2, TLR4 - …
GO:0044763	single-organism cellular process	1.05E-19	1.16E-17	1.52	14224	7323	263	206	[MYLIP - myosin regulatory light chain interacting protein, MAPRE1 - microtubule-associated protein, rp/eb family, member 1, ATAT1 - alpha tubulin acetyltransferase 1, BRCA1 - breast cancer 1, early onset, HES1 - hairy and enhancer of split 1, (drosophila), LDHB - lactate dehydrogenase b, MTPN - myotrophin, EPAS1 - endothelial pas domain protein 1, LDHA - lactate dehydrogenase a, HRAS - harvey ra…
GO:0009968	negative regulation of signal transduction	1.07E-19	1.17E-17	3.51	14224	1001	263	65	[TIMP3 - timp metallopeptidase inhibitor 3, PTPRO - protein tyrosine phosphatase, receptor type, o, SOCS6 - suppressor of cytokine signaling 6, BRCA1 - breast cancer 1, early onset, HMGB2 - high mobility group box 2, FBXW7 - f-box and wd repeat domain containing 7, e3 ubiquitin protein ligase, MIF - macrophage migration inhibitory factor (glycosylation-inhibiting factor), CXCL12 - chemokine (c-x-…
GO:0051253	negative regulation of RNA metabolic process	1.18E-19	1.29E-17	3.37	14224	1092	263	68	[PURA - purine-rich element binding protein a, BIRC5 - baculoviral iap repeat containing 5, BRCA1 - breast cancer 1, early onset, HMGB2 - high mobility group box 2, HES1 - hairy and enhancer of split 1, (drosophila), NCOR2 - nuclear receptor corepressor 2, DICER1 - dicer 1, ribonuclease type iii, NPAT - nuclear protein, ataxia-telangiectasia locus, NR2E1 - nuclear receptor subfamily 2, group e, m…
GO:0048585	negative regulation of response to stimulus	1.39E-19	1.50E-17	3.2	14224	1218	263	72	[TIMP3 - timp metallopeptidase inhibitor 3, PTPRO - protein tyrosine phosphatase, receptor type, o, SOCS6 - suppressor of cytokine signaling 6, BRCA1 - breast cancer 1, early onset, MTOR - mechanistic target of rapamycin (serine/threonine kinase), HMGB2 - high mobility group box 2, FBXW7 - f-box and wd repeat domain containing 7, e3 ubiquitin protein ligase, MIF - macrophage migration inhibitory …
GO:0043549	regulation of kinase activity	1.52E-19	1.63E-17	4.15	14224	703	263	54	[CDC25A - cell division cycle 25a, SOCS6 - suppressor of cytokine signaling 6, FBXW7 - f-box and wd repeat domain containing 7, e3 ubiquitin protein ligase, MTOR - mechanistic target of rapamycin (serine/threonine kinase), MIF - macrophage migration inhibitory factor (glycosylation-inhibiting factor), MAP2K4 - mitogen-activated protein kinase kinase 4, IRS2 - insulin receptor substrate 2, TLR4 - …
GO:0045934	negative regulation of nucleobase-containing compound metabolic process	1.75E-19	1.86E-17	3.18	14224	1223	263	72	[PURA - purine-rich element binding protein a, BIRC5 - baculoviral iap repeat containing 5, BRCA1 - breast cancer 1, early onset, HMGB2 - high mobility group box 2, FBXW7 - f-box and wd repeat domain containing 7, e3 ubiquitin protein ligase, HES1 - hairy and enhancer of split 1, (drosophila), NCOR2 - nuclear receptor corepressor 2, NPAT - nuclear protein, ataxia-telangiectasia locus, DICER1 - di…
GO:0045892	negative regulation of transcription, DNA-templated	2.10E-19	2.21E-17	3.47	14224	1014	263	65	[PURA - purine-rich element binding protein a, BIRC5 - baculoviral iap repeat containing 5, BRCA1 - breast cancer 1, early onset, HMGB2 - high mobility group box 2, HES1 - hairy and enhancer of split 1, (drosophila), NCOR2 - nuclear receptor corepressor 2, DICER1 - dicer 1, ribonuclease type iii, NR2E1 - nuclear receptor subfamily 2, group e, member 1, FOXO1 - forkhead box o1, FOXO3 - forkhead bo…
GO:0033993	response to lipid	4.11E-19	4.31E-17	4.39	14224	616	263	50	[SLC6A4 - solute carrier family 6 (neurotransmitter transporter), member 4, HMGB2 - high mobility group box 2, LDLR - low density lipoprotein receptor, TLR4 - toll-like receptor 4, FOXO1 - forkhead box o1, IFNB1 - interferon, beta 1, fibroblast, FOXO3 - forkhead box o3, NRIP1 - nuclear receptor interacting protein 1, NCOA3 - nuclear receptor coactivator 3, IFNG - interferon, gamma, CD38 - cd38 mo…
GO:0016310	phosphorylation	1.04E-18	1.08E-16	3.5	14224	957	263	62	[AKT3 - v-akt murine thymoma viral oncogene homolog 3, BIRC5 - baculoviral iap repeat containing 5, NEK6 - nima-related kinase 6, MTOR - mechanistic target of rapamycin (serine/threonine kinase), KDR - kinase insert domain receptor (a type iii receptor tyrosine kinase), MAP2K4 - mitogen-activated protein kinase kinase 4, IRS2 - insulin receptor substrate 2, LDHA - lactate dehydrogenase a, TLR4 - …
GO:0002684	positive regulation of immune system process	1.13E-18	1.17E-16	3.97	14224	735	263	54	[HMGB2 - high mobility group box 2, MTOR - mechanistic target of rapamycin (serine/threonine kinase), MIF - macrophage migration inhibitory factor (glycosylation-inhibiting factor), CXCL12 - chemokine (c-x-c motif) ligand 12, HES1 - hairy and enhancer of split 1, (drosophila), IRS2 - insulin receptor substrate 2, UNG - uracil-dna glycosylase, TLR4 - toll-like receptor 4, HRAS - harvey rat sarcoma…
GO:0000122	negative regulation of transcription from RNA polymerase II promoter	1.50E-18	1.54E-16	4.02	14224	713	263	53	[HES1 - hairy and enhancer of split 1, (drosophila), NCOR2 - nuclear receptor corepressor 2, DICER1 - dicer 1, ribonuclease type iii, NR2E1 - nuclear receptor subfamily 2, group e, member 1, FOXO1 - forkhead box o1, FOXO3 - forkhead box o3, NRIP1 - nuclear receptor interacting protein 1, IFNG - interferon, gamma, VEGFA - vascular endothelial growth factor a, PRDM1 - pr domain containing 1, with z…
GO:0030335	positive regulation of cell migration	1.60E-18	1.63E-16	5.74	14224	358	263	38	[ITGA5 - integrin, alpha 5 (fibronectin receptor, alpha polypeptide), ICAM1 - intercellular adhesion molecule 1, MAPRE1 - microtubule-associated protein, rp/eb family, member 1, FGFR1 - fibroblast growth factor receptor 1, MTOR - mechanistic target of rapamycin (serine/threonine kinase), CXCL12 - chemokine (c-x-c motif) ligand 12, MDM2 - mdm2 oncogene, e3 ubiquitin protein ligase, KDR - kinase in…
GO:0070848	response to growth factor	1.69E-18	1.72E-16	7.12	14224	243	263	32	[ACVR2A - activin a receptor, type iia, PTEN - phosphatase and tensin homolog, CDC34 - cell division cycle 34, MDM2 - mdm2 oncogene, e3 ubiquitin protein ligase, KDR - kinase insert domain receptor (a type iii receptor tyrosine kinase), PPARGC1A - peroxisome proliferator-activated receptor gamma, coactivator 1 alpha, APAF1 - apoptotic peptidase activating factor 1, MYC - v-myc avian myelocytomato…
GO:0012501	programmed cell death	2.61E-18	2.63E-16	4.29	14224	618	263	49	[BIRC5 - baculoviral iap repeat containing 5, NEK6 - nima-related kinase 6, BRCA1 - breast cancer 1, early onset, MTOR - mechanistic target of rapamycin (serine/threonine kinase), DSC2 - desmocollin 2, BCL2L11 - bcl2-like 11 (apoptosis facilitator), HAND2 - heart and neural crest derivatives expressed 2, MAP2K4 - mitogen-activated protein kinase kinase 4, TLR4 - toll-like receptor 4, APAF1 - apop…
GO:0045786	negative regulation of cell cycle	3.60E-18	3.60E-16	4.88	14224	477	263	43	[HBP1 - hmg-box transcription factor 1, PKD2 - polycystic kidney disease 2 (autosomal dominant), NEK6 - nima-related kinase 6, BRCA1 - breast cancer 1, early onset, PTEN - phosphatase and tensin homolog, MTOR - mechanistic target of rapamycin (serine/threonine kinase), FBXW7 - f-box and wd repeat domain containing 7, e3 ubiquitin protein ligase, MIF - macrophage migration inhibitory factor (glyco…
GO:2000147	positive regulation of cell motility	3.76E-18	3.73E-16	5.6	14224	367	263	38	[ITGA5 - integrin, alpha 5 (fibronectin receptor, alpha polypeptide), ICAM1 - intercellular adhesion molecule 1, MAPRE1 - microtubule-associated protein, rp/eb family, member 1, FGFR1 - fibroblast growth factor receptor 1, MTOR - mechanistic target of rapamycin (serine/threonine kinase), CXCL12 - chemokine (c-x-c motif) ligand 12, MDM2 - mdm2 oncogene, e3 ubiquitin protein ligase, KDR - kinase in…
GO:0071363	cellular response to growth factor stimulus	4.65E-18	4.58E-16	7.51	14224	216	263	30	[ACVR2A - activin a receptor, type iia, PTEN - phosphatase and tensin homolog, MDM2 - mdm2 oncogene, e3 ubiquitin protein ligase, KDR - kinase insert domain receptor (a type iii receptor tyrosine kinase), PPARGC1A - peroxisome proliferator-activated receptor gamma, coactivator 1 alpha, APAF1 - apoptotic peptidase activating factor 1, CPNE3 - copine iii, FOXO3 - forkhead box o3, RPS6KB1 - ribosoma…
GO:0051272	positive regulation of cellular component movement	7.85E-18	7.68E-16	5.48	14224	375	263	38	[ITGA5 - integrin, alpha 5 (fibronectin receptor, alpha polypeptide), ICAM1 - intercellular adhesion molecule 1, MAPRE1 - microtubule-associated protein, rp/eb family, member 1, FGFR1 - fibroblast growth factor receptor 1, MTOR - mechanistic target of rapamycin (serine/threonine kinase), CXCL12 - chemokine (c-x-c motif) ligand 12, MDM2 - mdm2 oncogene, e3 ubiquitin protein ligase, KDR - kinase in…
GO:0009605	response to external stimulus	1.03E-17	9.98E-16	3.26	14224	1063	263	64	[SLC6A4 - solute carrier family 6 (neurotransmitter transporter), member 4, HMGN2 - high mobility group nucleosomal binding domain 2, MTOR - mechanistic target of rapamycin (serine/threonine kinase), HMGB2 - high mobility group box 2, DSC2 - desmocollin 2, CXCL12 - chemokine (c-x-c motif) ligand 12, BCL2L11 - bcl2-like 11 (apoptosis facilitator), MTPN - myotrophin, MAP2K4 - mitogen-activated prot…
GO:0048513	animal organ development	1.05E-17	1.02E-15	3.34	14224	1003	263	62	[CDH1 - cadherin 1, type 1, e-cadherin (epithelial), MTOR - mechanistic target of rapamycin (serine/threonine kinase), HMGB2 - high mobility group box 2, CXCL12 - chemokine (c-x-c motif) ligand 12, BCL2L11 - bcl2-like 11 (apoptosis facilitator), HES1 - hairy and enhancer of split 1, (drosophila), KDR - kinase insert domain receptor (a type iii receptor tyrosine kinase), HAND2 - heart and neural c…
GO:0006915	apoptotic process	1.07E-17	1.02E-15	4.52	14224	539	263	45	[CADM1 - cell adhesion molecule 1, BIRC5 - baculoviral iap repeat containing 5, NEK6 - nima-related kinase 6, PTEN - phosphatase and tensin homolog, BRCA1 - breast cancer 1, early onset, MTOR - mechanistic target of rapamycin (serine/threonine kinase), RAF1 - v-raf-1 murine leukemia viral oncogene homolog 1, TP53 - tumor protein p53, BCL2L11 - bcl2-like 11 (apoptosis facilitator), MAP2K4 - mitoge…
GO:0044093	positive regulation of molecular function	1.12E-17	1.07E-15	2.68	14224	1657	263	82	[MAPRE1 - microtubule-associated protein, rp/eb family, member 1, HMGB2 - high mobility group box 2, FBXW7 - f-box and wd repeat domain containing 7, e3 ubiquitin protein ligase, MIF - macrophage migration inhibitory factor (glycosylation-inhibiting factor), BCL2L11 - bcl2-like 11 (apoptosis facilitator), HES1 - hairy and enhancer of split 1, (drosophila), HAND2 - heart and neural crest derivativ…
GO:0035556	intracellular signal transduction	1.20E-17	1.13E-15	2.98	14224	1287	263	71	[AKT3 - v-akt murine thymoma viral oncogene homolog 3, ATP2A2 - atpase, ca++ transporting, cardiac muscle, slow twitch 2, SOCS6 - suppressor of cytokine signaling 6, BRCA1 - breast cancer 1, early onset, MTOR - mechanistic target of rapamycin (serine/threonine kinase), MIF - macrophage migration inhibitory factor (glycosylation-inhibiting factor), BCL2L11 - bcl2-like 11 (apoptosis facilitator), K…
GO:0044699	single-organism process	1.51E-17	1.42E-15	1.39	14224	8608	263	222	[MYLIP - myosin regulatory light chain interacting protein, MAPRE1 - microtubule-associated protein, rp/eb family, member 1, ATAT1 - alpha tubulin acetyltransferase 1, BRCA1 - breast cancer 1, early onset, HES1 - hairy and enhancer of split 1, (drosophila), LDHB - lactate dehydrogenase b, LDLR - low density lipoprotein receptor, MTPN - myotrophin, EPAS1 - endothelial pas domain protein 1, LDHA - …
GO:0010942	positive regulation of cell death	1.66E-17	1.56E-15	4.36	14224	570	263	46	[TIMP3 - timp metallopeptidase inhibitor 3, PTEN - phosphatase and tensin homolog, MTOR - mechanistic target of rapamycin (serine/threonine kinase), FBXW7 - f-box and wd repeat domain containing 7, e3 ubiquitin protein ligase, CDC34 - cell division cycle 34, BCL2L11 - bcl2-like 11 (apoptosis facilitator), EGR1 - early growth response 1, TP53 - tumor protein p53, MAP2K4 - mitogen-activated protein…
GO:0009653	anatomical structure morphogenesis	1.73E-17	1.61E-15	3.18	14224	1105	263	65	[AKT3 - v-akt murine thymoma viral oncogene homolog 3, SLC6A4 - solute carrier family 6 (neurotransmitter transporter), member 4, PTPRO - protein tyrosine phosphatase, receptor type, o, MTOR - mechanistic target of rapamycin (serine/threonine kinase), BCL2L11 - bcl2-like 11 (apoptosis facilitator), HES1 - hairy and enhancer of split 1, (drosophila), HAND2 - heart and neural crest derivatives expr…
GO:0008219	cell death	2.22E-17	2.05E-15	4.07	14224	651	263	49	[BIRC5 - baculoviral iap repeat containing 5, NEK6 - nima-related kinase 6, BRCA1 - breast cancer 1, early onset, MTOR - mechanistic target of rapamycin (serine/threonine kinase), DSC2 - desmocollin 2, BCL2L11 - bcl2-like 11 (apoptosis facilitator), HAND2 - heart and neural crest derivatives expressed 2, MAP2K4 - mitogen-activated protein kinase kinase 4, TLR4 - toll-like receptor 4, APAF1 - apop…
GO:0051241	negative regulation of multicellular organismal process	2.44E-17	2.24E-15	3.59	14224	844	263	56	[MYLIP - myosin regulatory light chain interacting protein, ATP2A2 - atpase, ca++ transporting, cardiac muscle, slow twitch 2, SLC6A4 - solute carrier family 6 (neurotransmitter transporter), member 4, PTPRO - protein tyrosine phosphatase, receptor type, o, MTOR - mechanistic target of rapamycin (serine/threonine kinase), FBXW7 - f-box and wd repeat domain containing 7, e3 ubiquitin protein ligas…
GO:0045859	regulation of protein kinase activity	3.23E-17	2.94E-15	4.03	14224	657	263	49	[CDC25A - cell division cycle 25a, SOCS6 - suppressor of cytokine signaling 6, FBXW7 - f-box and wd repeat domain containing 7, e3 ubiquitin protein ligase, MTOR - mechanistic target of rapamycin (serine/threonine kinase), MIF - macrophage migration inhibitory factor (glycosylation-inhibiting factor), MAP2K4 - mitogen-activated protein kinase kinase 4, TLR4 - toll-like receptor 4, HRAS - harvey r…
GO:0051248	negative regulation of protein metabolic process	3.74E-17	3.39E-15	3.45	14224	910	263	58	[PURA - purine-rich element binding protein a, TIMP3 - timp metallopeptidase inhibitor 3, BIRC5 - baculoviral iap repeat containing 5, SOCS6 - suppressor of cytokine signaling 6, BRCA1 - breast cancer 1, early onset, MTOR - mechanistic target of rapamycin (serine/threonine kinase), MIF - macrophage migration inhibitory factor (glycosylation-inhibiting factor), LDLR - low density lipoprotein recep…
GO:0040017	positive regulation of locomotion	3.84E-17	3.46E-15	5.23	14224	393	263	38	[ITGA5 - integrin, alpha 5 (fibronectin receptor, alpha polypeptide), MAPRE1 - microtubule-associated protein, rp/eb family, member 1, ICAM1 - intercellular adhesion molecule 1, FGFR1 - fibroblast growth factor receptor 1, MTOR - mechanistic target of rapamycin (serine/threonine kinase), CXCL12 - chemokine (c-x-c motif) ligand 12, MDM2 - mdm2 oncogene, e3 ubiquitin protein ligase, KDR - kinase in…
GO:0071456	cellular response to hypoxia	5.17E-17	4.63E-15	11.71	14224	97	263	21	[ICAM1 - intercellular adhesion molecule 1, VEGFA - vascular endothelial growth factor a, AKT1 - v-akt murine thymoma viral oncogene homolog 1, PTEN - phosphatase and tensin homolog, MTOR - mechanistic target of rapamycin (serine/threonine kinase), MDM4 - mdm4 p53 binding protein homolog (mouse), E2F1 - e2f transcription factor 1, CPEB2 - cytoplasmic polyadenylation element binding protein 2, MDM…
GO:1901698	response to nitrogen compound	6.79E-17	6.04E-15	3.82	14224	723	263	51	[SLC6A4 - solute carrier family 6 (neurotransmitter transporter), member 4, CDH1 - cadherin 1, type 1, e-cadherin (epithelial), BRCA1 - breast cancer 1, early onset, MTOR - mechanistic target of rapamycin (serine/threonine kinase), CXCL12 - chemokine (c-x-c motif) ligand 12, LDLR - low density lipoprotein receptor, IRS2 - insulin receptor substrate 2, LDHA - lactate dehydrogenase a, TLR4 - toll-l…
GO:0050678	regulation of epithelial cell proliferation	7.73E-17	6.83E-15	6.52	14224	257	263	31	[ARNT - aryl hydrocarbon receptor nuclear translocator, PTEN - phosphatase and tensin homolog, HMGB2 - high mobility group box 2, FBXW7 - f-box and wd repeat domain containing 7, e3 ubiquitin protein ligase, MTOR - mechanistic target of rapamycin (serine/threonine kinase), CXCL12 - chemokine (c-x-c motif) ligand 12, HES1 - hairy and enhancer of split 1, (drosophila), KDR - kinase insert domain re…
GO:0010243	response to organonitrogen compound	1.30E-16	1.14E-14	3.9	14224	680	263	49	[SLC6A4 - solute carrier family 6 (neurotransmitter transporter), member 4, CDH1 - cadherin 1, type 1, e-cadherin (epithelial), BRCA1 - breast cancer 1, early onset, MTOR - mechanistic target of rapamycin (serine/threonine kinase), CXCL12 - chemokine (c-x-c motif) ligand 12, LDLR - low density lipoprotein receptor, IRS2 - insulin receptor substrate 2, LDHA - lactate dehydrogenase a, TLR4 - toll-l…
GO:0036294	cellular response to decreased oxygen levels	1.91E-16	1.67E-14	11.03	14224	103	263	21	[ICAM1 - intercellular adhesion molecule 1, VEGFA - vascular endothelial growth factor a, AKT1 - v-akt murine thymoma viral oncogene homolog 1, PTEN - phosphatase and tensin homolog, MTOR - mechanistic target of rapamycin (serine/threonine kinase), MDM4 - mdm4 p53 binding protein homolog (mouse), CPEB2 - cytoplasmic polyadenylation element binding protein 2, E2F1 - e2f transcription factor 1, MDM…
GO:0032269	negative regulation of cellular protein metabolic process	2.78E-16	2.41E-14	3.45	14224	862	263	55	[PURA - purine-rich element binding protein a, TIMP3 - timp metallopeptidase inhibitor 3, BIRC5 - baculoviral iap repeat containing 5, SOCS6 - suppressor of cytokine signaling 6, BRCA1 - breast cancer 1, early onset, MTOR - mechanistic target of rapamycin (serine/threonine kinase), MIF - macrophage migration inhibitory factor (glycosylation-inhibiting factor), TLR4 - toll-like receptor 4, FOXO1 -…
GO:0060284	regulation of cell development	3.50E-16	3.02E-14	3.8	14224	697	263	49	[SLC6A4 - solute carrier family 6 (neurotransmitter transporter), member 4, PTPRO - protein tyrosine phosphatase, receptor type, o, HMGB2 - high mobility group box 2, MTOR - mechanistic target of rapamycin (serine/threonine kinase), CXCL12 - chemokine (c-x-c motif) ligand 12, HES1 - hairy and enhancer of split 1, (drosophila), LDLR - low density lipoprotein receptor, DICER1 - dicer 1, ribonucleas…
GO:0006796	phosphate-containing compound metabolic process	3.52E-16	3.02E-14	2.59	14224	1648	263	79	[AKT3 - v-akt murine thymoma viral oncogene homolog 3, CDC25A - cell division cycle 25a, BIRC5 - baculoviral iap repeat containing 5, NEK6 - nima-related kinase 6, PTPRO - protein tyrosine phosphatase, receptor type, o, MTOR - mechanistic target of rapamycin (serine/threonine kinase), KDR - kinase insert domain receptor (a type iii receptor tyrosine kinase), LDHB - lactate dehydrogenase b, MAP2K4…
GO:0044260	cellular macromolecule metabolic process	3.60E-16	3.07E-14	1.61	14224	5743	263	171	[PCGF5 - polycomb group ring finger 5, MYLIP - myosin regulatory light chain interacting protein, CDC25A - cell division cycle 25a, BIRC5 - baculoviral iap repeat containing 5, REV3L - rev3-like, polymerase (dna directed), zeta, catalytic subunit, SOCS6 - suppressor of cytokine signaling 6, ATAT1 - alpha tubulin acetyltransferase 1, BRCA1 - breast cancer 1, early onset, CDC34 - cell division cycl…
GO:0050767	regulation of neurogenesis	4.85E-16	4.12E-14	4.08	14224	596	263	45	[LIN28A - lin-28 homolog a (c. elegans), FGFR1 - fibroblast growth factor receptor 1, SLC6A4 - solute carrier family 6 (neurotransmitter transporter), member 4, PTPRO - protein tyrosine phosphatase, receptor type, o, PTEN - phosphatase and tensin homolog, MTOR - mechanistic target of rapamycin (serine/threonine kinase), HMGB2 - high mobility group box 2, STAT3 - signal transducer and activator of…
GO:1902533	positive regulation of intracellular signal transduction	4.99E-16	4.21E-14	3.57	14224	787	263	52	[AKT3 - v-akt murine thymoma viral oncogene homolog 3, NEK6 - nima-related kinase 6, FBXW7 - f-box and wd repeat domain containing 7, e3 ubiquitin protein ligase, MTOR - mechanistic target of rapamycin (serine/threonine kinase), MIF - macrophage migration inhibitory factor (glycosylation-inhibiting factor), HES1 - hairy and enhancer of split 1, (drosophila), BCL2L11 - bcl2-like 11 (apoptosis faci…
GO:0080134	regulation of response to stress	8.98E-16	7.54E-14	3.01	14224	1132	263	63	[NEK6 - nima-related kinase 6, BRCA1 - breast cancer 1, early onset, MTOR - mechanistic target of rapamycin (serine/threonine kinase), HMGB2 - high mobility group box 2, FBXW7 - f-box and wd repeat domain containing 7, e3 ubiquitin protein ligase, MIF - macrophage migration inhibitory factor (glycosylation-inhibiting factor), CXCL12 - chemokine (c-x-c motif) ligand 12, BCL2L11 - bcl2-like 11 (apo…
GO:0071214	cellular response to abiotic stimulus	1.22E-15	1.01E-13	6.43	14224	244	263	29	[PKD2 - polycystic kidney disease 2 (autosomal dominant), CDC25A - cell division cycle 25a, PTEN - phosphatase and tensin homolog, MDM2 - mdm2 oncogene, e3 ubiquitin protein ligase, EGR1 - early growth response 1, TP53 - tumor protein p53, MAP2K4 - mitogen-activated protein kinase kinase 4, MTPN - myotrophin, PTGS2 - prostaglandin-endoperoxide synthase 2 (prostaglandin g/h synthase and cyclooxyge…
GO:0040008	regulation of growth	1.34E-15	1.11E-13	4.25	14224	535	263	42	[FGFR3 - fibroblast growth factor receptor 3, SOCS5 - suppressor of cytokine signaling 5, FGFR1 - fibroblast growth factor receptor 1, SLC6A4 - solute carrier family 6 (neurotransmitter transporter), member 4, SOCS6 - suppressor of cytokine signaling 6, PTEN - phosphatase and tensin homolog, MTOR - mechanistic target of rapamycin (serine/threonine kinase), STAT3 - signal transducer and activator …
GO:0051128	regulation of cellular component organization	1.75E-15	1.44E-13	2.36	14224	1991	263	87	[MAPRE1 - microtubule-associated protein, rp/eb family, member 1, NEK6 - nima-related kinase 6, PTPRO - protein tyrosine phosphatase, receptor type, o, ATAT1 - alpha tubulin acetyltransferase 1, BRCA1 - breast cancer 1, early onset, MTOR - mechanistic target of rapamycin (serine/threonine kinase), FBXW7 - f-box and wd repeat domain containing 7, e3 ubiquitin protein ligase, CXCL12 - chemokine (c-…
GO:0043412	macromolecule modification	2.04E-15	1.67E-13	2.06	14224	2835	263	108	[MYLIP - myosin regulatory light chain interacting protein, CDC25A - cell division cycle 25a, BIRC5 - baculoviral iap repeat containing 5, SOCS6 - suppressor of cytokine signaling 6, BRCA1 - breast cancer 1, early onset, ATAT1 - alpha tubulin acetyltransferase 1, CDC34 - cell division cycle 34, MAP2K4 - mitogen-activated protein kinase kinase 4, EPAS1 - endothelial pas domain protein 1, PPM1D - p…
GO:0071396	cellular response to lipid	2.25E-15	1.83E-13	5.58	14224	310	263	32	[ICAM1 - intercellular adhesion molecule 1, SLC6A4 - solute carrier family 6 (neurotransmitter transporter), member 4, HMGB2 - high mobility group box 2, LDLR - low density lipoprotein receptor, PPARGC1A - peroxisome proliferator-activated receptor gamma, coactivator 1 alpha, MYB - v-myb avian myeloblastosis viral oncogene homolog, POU4F2 - pou class 4 homeobox 2, CPEB1 - cytoplasmic polyadenylat…
GO:0065008	regulation of biological quality	2.34E-15	1.90E-13	2.1	14224	2674	263	104	[MYLIP - myosin regulatory light chain interacting protein, MIF - macrophage migration inhibitory factor (glycosylation-inhibiting factor), CXCL12 - chemokine (c-x-c motif) ligand 12, LDLR - low density lipoprotein receptor, MTPN - myotrophin, EPAS1 - endothelial pas domain protein 1, TXNRD2 - thioredoxin reductase 2, FOXO1 - forkhead box o1, HRAS - harvey rat sarcoma viral oncogene homolog, FOXO…
GO:0007346	regulation of mitotic cell cycle	2.61E-15	2.11E-13	4.07	14224	571	263	43	[PKD2 - polycystic kidney disease 2 (autosomal dominant), MAPRE1 - microtubule-associated protein, rp/eb family, member 1, BIRC5 - baculoviral iap repeat containing 5, NEK6 - nima-related kinase 6, FGFR1 - fibroblast growth factor receptor 1, PTEN - phosphatase and tensin homolog, BRCA1 - breast cancer 1, early onset, MDM4 - mdm4 p53 binding protein homolog (mouse), MDM2 - mdm2 oncogene, e3 ubiqu…
GO:0006793	phosphorus metabolic process	4.63E-15	3.72E-13	2.48	14224	1725	263	79	[AKT3 - v-akt murine thymoma viral oncogene homolog 3, CDC25A - cell division cycle 25a, BIRC5 - baculoviral iap repeat containing 5, NEK6 - nima-related kinase 6, PTPRO - protein tyrosine phosphatase, receptor type, o, MTOR - mechanistic target of rapamycin (serine/threonine kinase), KDR - kinase insert domain receptor (a type iii receptor tyrosine kinase), LDHB - lactate dehydrogenase b, MAP2K4…
GO:0043068	positive regulation of programmed cell death	6.12E-15	4.88E-13	4.16	14224	533	263	41	[TIMP3 - timp metallopeptidase inhibitor 3, PTEN - phosphatase and tensin homolog, FBXW7 - f-box and wd repeat domain containing 7, e3 ubiquitin protein ligase, CDC34 - cell division cycle 34, TP53 - tumor protein p53, BCL2L11 - bcl2-like 11 (apoptosis facilitator), MAP2K4 - mitogen-activated protein kinase kinase 4, PPARGC1A - peroxisome proliferator-activated receptor gamma, coactivator 1 alpha…
GO:0019221	cytokine-mediated signaling pathway	6.68E-15	5.30E-13	4.25	14224	509	263	40	[ICAM1 - intercellular adhesion molecule 1, FGFR3 - fibroblast growth factor receptor 3, SOCS5 - suppressor of cytokine signaling 5, FGFR1 - fibroblast growth factor receptor 1, SOCS6 - suppressor of cytokine signaling 6, PTEN - phosphatase and tensin homolog, MTOR - mechanistic target of rapamycin (serine/threonine kinase), STAT3 - signal transducer and activator of transcription 3 (acute-phase …
GO:2000377	regulation of reactive oxygen species metabolic process	9.72E-15	7.67E-13	8.56	14224	139	263	22	[PKD2 - polycystic kidney disease 2 (autosomal dominant), ICAM1 - intercellular adhesion molecule 1, AKT1 - v-akt murine thymoma viral oncogene homolog 1, TUSC2 - tumor suppressor candidate 2, BRCA1 - breast cancer 1, early onset, CAV1 - caveolin 1, caveolae protein, 22kda, STAT3 - signal transducer and activator of transcription 3 (acute-phase response factor), CDKN1A - cyclin-dependent kinase i…
GO:0045787	positive regulation of cell cycle	1.03E-14	8.10E-13	5.29	14224	327	263	32	[PKD2 - polycystic kidney disease 2 (autosomal dominant), CDC25A - cell division cycle 25a, FGFR1 - fibroblast growth factor receptor 1, SLC6A4 - solute carrier family 6 (neurotransmitter transporter), member 4, BRCA1 - breast cancer 1, early onset, CCND3 - cyclin d3, MIF - macrophage migration inhibitory factor (glycosylation-inhibiting factor), MDM4 - mdm4 p53 binding protein homolog (mouse), M…
GO:0034097	response to cytokine	1.86E-14	1.45E-12	4.71	14224	402	263	35	[ICAM1 - intercellular adhesion molecule 1, BRCA1 - breast cancer 1, early onset, KLF2 - kruppel-like factor 2 (lung), CDC34 - cell division cycle 34, ADAR - adenosine deaminase, rna-specific, EGR1 - early growth response 1, PPARGC1A - peroxisome proliferator-activated receptor gamma, coactivator 1 alpha, COL3A1 - collagen, type iii, alpha 1, POU4F2 - pou class 4 homeobox 2, PTGS2 - prostaglandin…
GO:0034599	cellular response to oxidative stress	2.03E-14	1.58E-12	7.33	14224	177	263	24	[MAPK9 - mitogen-activated protein kinase 9, PKD2 - polycystic kidney disease 2 (autosomal dominant), MAPK8 - mitogen-activated protein kinase 8, AKT1 - v-akt murine thymoma viral oncogene homolog 1, ATP2A2 - atpase, ca++ transporting, cardiac muscle, slow twitch 2, GPX2 - glutathione peroxidase 2 (gastrointestinal), TP53INP1 - tumor protein p53 inducible nuclear protein 1, KLF2 - kruppel-like fa…
GO:0043170	macromolecule metabolic process	2.27E-14	1.75E-12	1.53	14224	6235	263	176	[PCGF5 - polycomb group ring finger 5, MYLIP - myosin regulatory light chain interacting protein, CDC25A - cell division cycle 25a, BIRC5 - baculoviral iap repeat containing 5, REV3L - rev3-like, polymerase (dna directed), zeta, catalytic subunit, SOCS6 - suppressor of cytokine signaling 6, ATAT1 - alpha tubulin acetyltransferase 1, BRCA1 - breast cancer 1, early onset, CDC34 - cell division cycl…
GO:0006464	cellular protein modification process	2.36E-14	1.81E-12	2.08	14224	2599	263	100	[MYLIP - myosin regulatory light chain interacting protein, CDC25A - cell division cycle 25a, BIRC5 - baculoviral iap repeat containing 5, SOCS6 - suppressor of cytokine signaling 6, BRCA1 - breast cancer 1, early onset, ATAT1 - alpha tubulin acetyltransferase 1, CDC34 - cell division cycle 34, MAP2K4 - mitogen-activated protein kinase kinase 4, EPAS1 - endothelial pas domain protein 1, PPM1D - p…
GO:0036211	protein modification process	2.36E-14	1.80E-12	2.08	14224	2599	263	100	[MYLIP - myosin regulatory light chain interacting protein, CDC25A - cell division cycle 25a, BIRC5 - baculoviral iap repeat containing 5, SOCS6 - suppressor of cytokine signaling 6, BRCA1 - breast cancer 1, early onset, ATAT1 - alpha tubulin acetyltransferase 1, CDC34 - cell division cycle 34, MAP2K4 - mitogen-activated protein kinase kinase 4, EPAS1 - endothelial pas domain protein 1, PPM1D - p…
GO:0051960	regulation of nervous system development	2.72E-14	2.07E-12	3.66	14224	665	263	45	[LIN28A - lin-28 homolog a (c. elegans), FGFR1 - fibroblast growth factor receptor 1, SLC6A4 - solute carrier family 6 (neurotransmitter transporter), member 4, PTPRO - protein tyrosine phosphatase, receptor type, o, PTEN - phosphatase and tensin homolog, MTOR - mechanistic target of rapamycin (serine/threonine kinase), HMGB2 - high mobility group box 2, STAT3 - signal transducer and activator of…
GO:0043408	regulation of MAPK cascade	4.00E-14	3.03E-12	3.85	14224	590	263	42	[ICAM1 - intercellular adhesion molecule 1, TIMP3 - timp metallopeptidase inhibitor 3, FGFR3 - fibroblast growth factor receptor 3, FGFR1 - fibroblast growth factor receptor 1, PTEN - phosphatase and tensin homolog, FBXW7 - f-box and wd repeat domain containing 7, e3 ubiquitin protein ligase, MIF - macrophage migration inhibitory factor (glycosylation-inhibiting factor), RAF1 - v-raf-1 murine leu…
GO:0001101	response to acid chemical	4.62E-14	3.48E-12	5.6	14224	280	263	29	[ICAM1 - intercellular adhesion molecule 1, PKD2 - polycystic kidney disease 2 (autosomal dominant), SLC6A4 - solute carrier family 6 (neurotransmitter transporter), member 4, MTOR - mechanistic target of rapamycin (serine/threonine kinase), EGR1 - early growth response 1, LDLR - low density lipoprotein receptor, MYB - v-myb avian myeloblastosis viral oncogene homolog, PPARGC1A - peroxisome proli…
GO:0051704	multi-organism process	6.26E-14	4.69E-12	2.88	14224	1107	263	59	[SLC6A4 - solute carrier family 6 (neurotransmitter transporter), member 4, CDH1 - cadherin 1, type 1, e-cadherin (epithelial), ATG16L1 - autophagy related 16-like 1 (s. cerevisiae), HMGN2 - high mobility group nucleosomal binding domain 2, MTOR - mechanistic target of rapamycin (serine/threonine kinase), FBXW7 - f-box and wd repeat domain containing 7, e3 ubiquitin protein ligase, HMGB2 - high m…
GO:0010035	response to inorganic substance	6.82E-14	5.08E-12	4.64	14224	396	263	34	[PKD2 - polycystic kidney disease 2 (autosomal dominant), ICAM1 - intercellular adhesion molecule 1, CDH1 - cadherin 1, type 1, e-cadherin (epithelial), PTEN - phosphatase and tensin homolog, KLF2 - kruppel-like factor 2 (lung), MDM2 - mdm2 oncogene, e3 ubiquitin protein ligase, PPARGC1A - peroxisome proliferator-activated receptor gamma, coactivator 1 alpha, MYB - v-myb avian myeloblastosis vira…
GO:0044092	negative regulation of molecular function	9.78E-14	7.25E-12	3.09	14224	927	263	53	[MAPRE1 - microtubule-associated protein, rp/eb family, member 1, TIMP3 - timp metallopeptidase inhibitor 3, BIRC5 - baculoviral iap repeat containing 5, SOCS6 - suppressor of cytokine signaling 6, HAND2 - heart and neural crest derivatives expressed 2, IRS2 - insulin receptor substrate 2, HRAS - harvey rat sarcoma viral oncogene homolog, LATS2 - large tumor suppressor kinase 2, ID2 - inhibitor o…
GO:0048638	regulation of developmental growth	9.81E-14	7.23E-12	5.91	14224	247	263	27	[FGFR3 - fibroblast growth factor receptor 3, FGFR1 - fibroblast growth factor receptor 1, SLC6A4 - solute carrier family 6 (neurotransmitter transporter), member 4, PTEN - phosphatase and tensin homolog, STAT3 - signal transducer and activator of transcription 3 (acute-phase response factor), MTOR - mechanistic target of rapamycin (serine/threonine kinase), CXCL12 - chemokine (c-x-c motif) ligan…
GO:0018105	peptidyl-serine phosphorylation	1.04E-13	7.65E-12	8.17	14224	139	263	21	[TGFBR1 - transforming growth factor, beta receptor 1, MAPK9 - mitogen-activated protein kinase 9, AKT3 - v-akt murine thymoma viral oncogene homolog 3, MAPK8 - mitogen-activated protein kinase 8, MAP3K12 - mitogen-activated protein kinase kinase kinase 12, AKT2 - v-akt murine thymoma viral oncogene homolog 2, AKT1 - v-akt murine thymoma viral oncogene homolog 1, NEK6 - nima-related kinase 6, HIP…
GO:0007568	aging	1.07E-13	7.85E-12	6.47	14224	209	263	25	[ICAM1 - intercellular adhesion molecule 1, PTEN - phosphatase and tensin homolog, STAT3 - signal transducer and activator of transcription 3 (acute-phase response factor), MTOR - mechanistic target of rapamycin (serine/threonine kinase), MIF - macrophage migration inhibitory factor (glycosylation-inhibiting factor), TP53 - tumor protein p53, PPARGC1A - peroxisome proliferator-activated receptor …
GO:0014070	response to organic cyclic compound	1.08E-13	7.87E-12	3.66	14224	635	263	43	[PKD2 - polycystic kidney disease 2 (autosomal dominant), ICAM1 - intercellular adhesion molecule 1, SLC6A4 - solute carrier family 6 (neurotransmitter transporter), member 4, CDH1 - cadherin 1, type 1, e-cadherin (epithelial), PTEN - phosphatase and tensin homolog, BRCA1 - breast cancer 1, early onset, MTOR - mechanistic target of rapamycin (serine/threonine kinase), STAT3 - signal transducer an…
GO:0043065	positive regulation of apoptotic process	1.12E-13	8.13E-12	3.99	14224	528	263	39	[TIMP3 - timp metallopeptidase inhibitor 3, PTEN - phosphatase and tensin homolog, FBXW7 - f-box and wd repeat domain containing 7, e3 ubiquitin protein ligase, CDC34 - cell division cycle 34, TP53 - tumor protein p53, BCL2L11 - bcl2-like 11 (apoptosis facilitator), MAP2K4 - mitogen-activated protein kinase kinase 4, PPARGC1A - peroxisome proliferator-activated receptor gamma, coactivator 1 alpha…
GO:0051130	positive regulation of cellular component organization	1.13E-13	8.16E-12	2.95	14224	1025	263	56	[BRCA1 - breast cancer 1, early onset, ATAT1 - alpha tubulin acetyltransferase 1, MTOR - mechanistic target of rapamycin (serine/threonine kinase), FBXW7 - f-box and wd repeat domain containing 7, e3 ubiquitin protein ligase, CXCL12 - chemokine (c-x-c motif) ligand 12, CDC34 - cell division cycle 34, HES1 - hairy and enhancer of split 1, (drosophila), BCL2L11 - bcl2-like 11 (apoptosis facilitator…
GO:0010564	regulation of cell cycle process	1.41E-13	1.01E-11	3.79	14224	585	263	41	[PKD2 - polycystic kidney disease 2 (autosomal dominant), MAPRE1 - microtubule-associated protein, rp/eb family, member 1, CDC25A - cell division cycle 25a, NEK6 - nima-related kinase 6, FGFR1 - fibroblast growth factor receptor 1, PTEN - phosphatase and tensin homolog, BRCA1 - breast cancer 1, early onset, FBXW7 - f-box and wd repeat domain containing 7, e3 ubiquitin protein ligase, MIF - macrop…
GO:2001234	negative regulation of apoptotic signaling pathway	1.44E-13	1.03E-11	6.73	14224	193	263	24	[TGFBR1 - transforming growth factor, beta receptor 1, ICAM1 - intercellular adhesion molecule 1, AKT1 - v-akt murine thymoma viral oncogene homolog 1, YAP1 - yes-associated protein 1, RFFL - ring finger and fyve-like domain containing e3 ubiquitin protein ligase, BRCA1 - breast cancer 1, early onset, HMGB2 - high mobility group box 2, MIF - macrophage migration inhibitory factor (glycosylation-i…
GO:0022402	cell cycle process	1.51E-13	1.07E-11	3.1	14224	906	263	52	[MAPRE1 - microtubule-associated protein, rp/eb family, member 1, CDC25A - cell division cycle 25a, BIRC5 - baculoviral iap repeat containing 5, NEK6 - nima-related kinase 6, BRCA1 - breast cancer 1, early onset, FBXW7 - f-box and wd repeat domain containing 7, e3 ubiquitin protein ligase, MTOR - mechanistic target of rapamycin (serine/threonine kinase), CDC34 - cell division cycle 34, NPAT - nuc…
GO:0044267	cellular protein metabolic process	1.65E-13	1.17E-11	1.97	14224	2889	263	105	[MYLIP - myosin regulatory light chain interacting protein, CDC25A - cell division cycle 25a, BIRC5 - baculoviral iap repeat containing 5, SOCS6 - suppressor of cytokine signaling 6, BRCA1 - breast cancer 1, early onset, ATAT1 - alpha tubulin acetyltransferase 1, CDC34 - cell division cycle 34, MAP2K4 - mitogen-activated protein kinase kinase 4, EPAS1 - endothelial pas domain protein 1, PPM1D - p…
GO:0071900	regulation of protein serine/threonine kinase activity	1.70E-13	1.19E-11	4.37	14224	433	263	35	[PKD2 - polycystic kidney disease 2 (autosomal dominant), CDC25A - cell division cycle 25a, FGFR1 - fibroblast growth factor receptor 1, PTEN - phosphatase and tensin homolog, CCND3 - cyclin d3, MIF - macrophage migration inhibitory factor (glycosylation-inhibiting factor), RAF1 - v-raf-1 murine leukemia viral oncogene homolog 1, MAP2K4 - mitogen-activated protein kinase kinase 4, TLR4 - toll-lik…
GO:1903706	regulation of hemopoiesis	1.72E-13	1.20E-11	4.64	14224	385	263	33	[ARNT - aryl hydrocarbon receptor nuclear translocator, SOCS5 - suppressor of cytokine signaling 5, ACVR2A - activin a receptor, type iia, MTOR - mechanistic target of rapamycin (serine/threonine kinase), STAT3 - signal transducer and activator of transcription 3 (acute-phase response factor), HMGB2 - high mobility group box 2, HES1 - hairy and enhancer of split 1, (drosophila), MYB - v-myb avian…
GO:0050679	positive regulation of epithelial cell proliferation	2.14E-13	1.49E-11	7.89	14224	144	263	21	[TGFBR1 - transforming growth factor, beta receptor 1, ARNT - aryl hydrocarbon receptor nuclear translocator, VEGFA - vascular endothelial growth factor a, AKT1 - v-akt murine thymoma viral oncogene homolog 1, HMGB2 - high mobility group box 2, MTOR - mechanistic target of rapamycin (serine/threonine kinase), TP63 - tumor protein p63, CXCL12 - chemokine (c-x-c motif) ligand 12, KDR - kinase inser…
GO:0009314	response to radiation	2.79E-13	1.93E-11	4.7	14224	368	263	32	[ICAM1 - intercellular adhesion molecule 1, CDC25A - cell division cycle 25a, BRCA1 - breast cancer 1, early onset, MTOR - mechanistic target of rapamycin (serine/threonine kinase), CXCL12 - chemokine (c-x-c motif) ligand 12, MDM2 - mdm2 oncogene, e3 ubiquitin protein ligase, TP53 - tumor protein p53, EGR1 - early growth response 1, COL3A1 - collagen, type iii, alpha 1, PPM1D - protein phosphatas…
GO:0051249	regulation of lymphocyte activation	2.81E-13	1.94E-11	4.86	14224	345	263	31	[SOCS5 - suppressor of cytokine signaling 5, SOCS6 - suppressor of cytokine signaling 6, MTOR - mechanistic target of rapamycin (serine/threonine kinase), MIF - macrophage migration inhibitory factor (glycosylation-inhibiting factor), HES1 - hairy and enhancer of split 1, (drosophila), MYB - v-myb avian myeloblastosis viral oncogene homolog, IRS2 - insulin receptor substrate 2, RICTOR - rptor ind…
GO:1902806	regulation of cell cycle G1/S phase transition	3.24E-13	2.22E-11	7.73	14224	147	263	21	[CTDSP2 - ctd (carboxy-terminal domain, rna polymerase ii, polypeptide a) small phosphatase 2, ID2 - inhibitor of dna binding 2, dominant negative helix-loop-helix protein, RBL2 - retinoblastoma-like 2 (p130), PKD2 - polycystic kidney disease 2 (autosomal dominant), AKT1 - v-akt murine thymoma viral oncogene homolog 1, RB1 - retinoblastoma 1, SOX4 - sry (sex determining region y)-box 4, PTEN - ph…
GO:0006979	response to oxidative stress	3.53E-13	2.41E-11	5.18	14224	303	263	29	[PKD2 - polycystic kidney disease 2 (autosomal dominant), ATP2A2 - atpase, ca++ transporting, cardiac muscle, slow twitch 2, GPX2 - glutathione peroxidase 2 (gastrointestinal), KLF2 - kruppel-like factor 2 (lung), MDM2 - mdm2 oncogene, e3 ubiquitin protein ligase, PPARGC1A - peroxisome proliferator-activated receptor gamma, coactivator 1 alpha, MYB - v-myb avian myeloblastosis viral oncogene homo…
GO:2000045	regulation of G1/S transition of mitotic cell cycle	4.50E-13	3.06E-11	8.13	14224	133	263	20	[CTDSP2 - ctd (carboxy-terminal domain, rna polymerase ii, polypeptide a) small phosphatase 2, ID2 - inhibitor of dna binding 2, dominant negative helix-loop-helix protein, RBL2 - retinoblastoma-like 2 (p130), PKD2 - polycystic kidney disease 2 (autosomal dominant), AKT1 - v-akt murine thymoma viral oncogene homolog 1, RB1 - retinoblastoma 1, SOX4 - sry (sex determining region y)-box 4, PTEN - ph…
GO:0044238	primary metabolic process	5.97E-13	4.04E-11	1.42	14224	7216	263	190	[PCGF5 - polycomb group ring finger 5, MYLIP - myosin regulatory light chain interacting protein, CDC25A - cell division cycle 25a, BIRC5 - baculoviral iap repeat containing 5, REV3L - rev3-like, polymerase (dna directed), zeta, catalytic subunit, SOCS6 - suppressor of cytokine signaling 6, ATAT1 - alpha tubulin acetyltransferase 1, BRCA1 - breast cancer 1, early onset, MIF - macrophage migration…
GO:0018209	peptidyl-serine modification	6.35E-13	4.27E-11	7.47	14224	152	263	21	[TGFBR1 - transforming growth factor, beta receptor 1, MAPK9 - mitogen-activated protein kinase 9, AKT3 - v-akt murine thymoma viral oncogene homolog 3, MAPK8 - mitogen-activated protein kinase 8, MAP3K12 - mitogen-activated protein kinase kinase kinase 12, AKT2 - v-akt murine thymoma viral oncogene homolog 2, AKT1 - v-akt murine thymoma viral oncogene homolog 1, NEK6 - nima-related kinase 6, HIP…
GO:0071345	cellular response to cytokine stimulus	7.45E-13	4.99E-11	5.22	14224	290	263	28	[ICAM1 - intercellular adhesion molecule 1, BRCA1 - breast cancer 1, early onset, KLF2 - kruppel-like factor 2 (lung), CDC34 - cell division cycle 34, EGR1 - early growth response 1, PPARGC1A - peroxisome proliferator-activated receptor gamma, coactivator 1 alpha, POU4F2 - pou class 4 homeobox 2, CEBPB - ccaat/enhancer binding protein (c/ebp), beta, IFNB1 - interferon, beta 1, fibroblast, IFNG - …
GO:0080135	regulation of cellular response to stress	7.70E-13	5.14E-11	3.76	14224	561	263	39	[NEK6 - nima-related kinase 6, PTEN - phosphatase and tensin homolog, BRCA1 - breast cancer 1, early onset, MTOR - mechanistic target of rapamycin (serine/threonine kinase), FBXW7 - f-box and wd repeat domain containing 7, e3 ubiquitin protein ligase, MIF - macrophage migration inhibitory factor (glycosylation-inhibiting factor), CXCL12 - chemokine (c-x-c motif) ligand 12, MDM2 - mdm2 oncogene, e…
GO:0051050	positive regulation of transport	1.05E-12	6.97E-11	3.19	14224	797	263	47	[CADM1 - cell adhesion molecule 1, PKD2 - polycystic kidney disease 2 (autosomal dominant), FGFR1 - fibroblast growth factor receptor 1, SLC6A4 - solute carrier family 6 (neurotransmitter transporter), member 4, CDH1 - cadherin 1, type 1, e-cadherin (epithelial), FBXW7 - f-box and wd repeat domain containing 7, e3 ubiquitin protein ligase, MIF - macrophage migration inhibitory factor (glycosylati…
GO:0071229	cellular response to acid chemical	1.11E-12	7.31E-11	6.84	14224	174	263	22	[MMP2 - matrix metallopeptidase 2 (gelatinase a, 72kda gelatinase, 72kda type iv collagenase), PKD2 - polycystic kidney disease 2 (autosomal dominant), AKT1 - v-akt murine thymoma viral oncogene homolog 1, YAP1 - yes-associated protein 1, SLC6A4 - solute carrier family 6 (neurotransmitter transporter), member 4, DNMT1 - dna (cytosine-5-)-methyltransferase 1, MTOR - mechanistic target of rapamycin…
GO:2000134	negative regulation of G1/S transition of mitotic cell cycle	1.21E-12	7.99E-11	9.78	14224	94	263	17	[CTDSP2 - ctd (carboxy-terminal domain, rna polymerase ii, polypeptide a) small phosphatase 2, PKD2 - polycystic kidney disease 2 (autosomal dominant), RBL2 - retinoblastoma-like 2 (p130), RB1 - retinoblastoma 1, SOX4 - sry (sex determining region y)-box 4, PTEN - phosphatase and tensin homolog, CDKN1A - cyclin-dependent kinase inhibitor 1a (p21, cip1), TP63 - tumor protein p63, MDM4 - mdm4 p53 b…
GO:0030155	regulation of cell adhesion	1.41E-12	9.26E-11	3.69	14224	572	263	39	[ITGA5 - integrin, alpha 5 (fibronectin receptor, alpha polypeptide), ICAM1 - intercellular adhesion molecule 1, ARL2 - adp-ribosylation factor-like 2, SOCS5 - suppressor of cytokine signaling 5, CDH1 - cadherin 1, type 1, e-cadherin (epithelial), PTPRO - protein tyrosine phosphatase, receptor type, o, SOCS6 - suppressor of cytokine signaling 6, PTEN - phosphatase and tensin homolog, MTOR - mecha…
GO:0006807	nitrogen compound metabolic process	1.99E-12	1.30E-10	1.44	14224	6832	263	182	[PCGF5 - polycomb group ring finger 5, MYLIP - myosin regulatory light chain interacting protein, CDC25A - cell division cycle 25a, BIRC5 - baculoviral iap repeat containing 5, REV3L - rev3-like, polymerase (dna directed), zeta, catalytic subunit, SOCS6 - suppressor of cytokine signaling 6, ATAT1 - alpha tubulin acetyltransferase 1, BRCA1 - breast cancer 1, early onset, CDC34 - cell division cycl…
GO:1901214	regulation of neuron death	2.30E-12	1.50E-10	5.41	14224	260	263	26	[STAT3 - signal transducer and activator of transcription 3 (acute-phase response factor), MTOR - mechanistic target of rapamycin (serine/threonine kinase), FBXW7 - f-box and wd repeat domain containing 7, e3 ubiquitin protein ligase, CDC34 - cell division cycle 34, BCL2L11 - bcl2-like 11 (apoptosis facilitator), EGR1 - early growth response 1, TP53 - tumor protein p53, PPARGC1A - peroxisome prol…
GO:0002694	regulation of leukocyte activation	2.34E-12	1.52E-10	4.35	14224	398	263	32	[SOCS5 - suppressor of cytokine signaling 5, SOCS6 - suppressor of cytokine signaling 6, MTOR - mechanistic target of rapamycin (serine/threonine kinase), MIF - macrophage migration inhibitory factor (glycosylation-inhibiting factor), HES1 - hairy and enhancer of split 1, (drosophila), LDLR - low density lipoprotein receptor, MYB - v-myb avian myeloblastosis viral oncogene homolog, IRS2 - insulin…
GO:1901987	regulation of cell cycle phase transition	2.40E-12	1.54E-10	4.48	14224	374	263	31	[PKD2 - polycystic kidney disease 2 (autosomal dominant), MAPRE1 - microtubule-associated protein, rp/eb family, member 1, CDC25A - cell division cycle 25a, NEK6 - nima-related kinase 6, BRCA1 - breast cancer 1, early onset, PTEN - phosphatase and tensin homolog, FBXW7 - f-box and wd repeat domain containing 7, e3 ubiquitin protein ligase, MDM4 - mdm4 p53 binding protein homolog (mouse), MDM2 - m…
GO:1902807	negative regulation of cell cycle G1/S phase transition	2.47E-12	1.58E-10	9.38	14224	98	263	17	[CTDSP2 - ctd (carboxy-terminal domain, rna polymerase ii, polypeptide a) small phosphatase 2, PKD2 - polycystic kidney disease 2 (autosomal dominant), RBL2 - retinoblastoma-like 2 (p130), RB1 - retinoblastoma 1, SOX4 - sry (sex determining region y)-box 4, PTEN - phosphatase and tensin homolog, CDKN1A - cyclin-dependent kinase inhibitor 1a (p21, cip1), TP63 - tumor protein p63, MDM4 - mdm4 p53 b…
GO:0070372	regulation of ERK1 and ERK2 cascade	2.59E-12	1.65E-10	5.9	14224	220	263	24	[ICAM1 - intercellular adhesion molecule 1, TIMP3 - timp metallopeptidase inhibitor 3, FGFR3 - fibroblast growth factor receptor 3, SPRY2 - sprouty homolog 2 (drosophila), PTEN - phosphatase and tensin homolog, CCL8 - chemokine (c-c motif) ligand 8, FBXW7 - f-box and wd repeat domain containing 7, e3 ubiquitin protein ligase, MIF - macrophage migration inhibitory factor (glycosylation-inhibiting …
GO:0043085	positive regulation of catalytic activity	2.60E-12	1.65E-10	2.5	14224	1382	263	64	[HMGB2 - high mobility group box 2, FBXW7 - f-box and wd repeat domain containing 7, e3 ubiquitin protein ligase, MIF - macrophage migration inhibitory factor (glycosylation-inhibiting factor), BCL2L11 - bcl2-like 11 (apoptosis facilitator), MAP2K4 - mitogen-activated protein kinase kinase 4, IRS2 - insulin receptor substrate 2, TLR4 - toll-like receptor 4, APAF1 - apoptotic peptidase activating …
GO:0022414	reproductive process	2.99E-12	1.89E-10	2.84	14224	1011	263	53	[SLC6A4 - solute carrier family 6 (neurotransmitter transporter), member 4, ATAT1 - alpha tubulin acetyltransferase 1, HMGB2 - high mobility group box 2, MTOR - mechanistic target of rapamycin (serine/threonine kinase), HES1 - hairy and enhancer of split 1, (drosophila), BCL2L11 - bcl2-like 11 (apoptosis facilitator), EPAS1 - endothelial pas domain protein 1, FANCG - fanconi anemia, complementati…
GO:0044702	single organism reproductive process	3.16E-12	1.99E-10	3.09	14224	822	263	47	[CADM1 - cell adhesion molecule 1, LIN28A - lin-28 homolog a (c. elegans), PKD2 - polycystic kidney disease 2 (autosomal dominant), ARNT - aryl hydrocarbon receptor nuclear translocator, ICAM1 - intercellular adhesion molecule 1, RECK - reversion-inducing-cysteine-rich protein with kazal motifs, SLC6A4 - solute carrier family 6 (neurotransmitter transporter), member 4, ACVR2A - activin a receptor…
GO:0001938	positive regulation of endothelial cell proliferation	5.09E-12	3.19E-10	12.21	14224	62	263	14	[TGFBR1 - transforming growth factor, beta receptor 1, ARNT - aryl hydrocarbon receptor nuclear translocator, VEGFA - vascular endothelial growth factor a, AKT1 - v-akt murine thymoma viral oncogene homolog 1, HMGB2 - high mobility group box 2, MTOR - mechanistic target of rapamycin (serine/threonine kinase), CXCL12 - chemokine (c-x-c motif) ligand 12, KDR - kinase insert domain receptor (a type …
GO:0097190	apoptotic signaling pathway	5.21E-12	3.26E-10	5.45	14224	248	263	25	[FGFR3 - fibroblast growth factor receptor 3, BRCA1 - breast cancer 1, early onset, BCL2L11 - bcl2-like 11 (apoptosis facilitator), TP53 - tumor protein p53, TNFSF12 - tumor necrosis factor (ligand) superfamily, member 12, POU4F2 - pou class 4 homeobox 2, TLR4 - toll-like receptor 4, APAF1 - apoptotic peptidase activating factor 1, HRAS - harvey rat sarcoma viral oncogene homolog, CEBPB - ccaat/e…
GO:0071407	cellular response to organic cyclic compound	5.60E-12	3.48E-10	4.81	14224	315	263	28	[PKD2 - polycystic kidney disease 2 (autosomal dominant), ICAM1 - intercellular adhesion molecule 1, SLC6A4 - solute carrier family 6 (neurotransmitter transporter), member 4, CDH1 - cadherin 1, type 1, e-cadherin (epithelial), BRCA1 - breast cancer 1, early onset, STAT3 - signal transducer and activator of transcription 3 (acute-phase response factor), KLF2 - kruppel-like factor 2 (lung), MDM2 -…
GO:0009725	response to hormone	5.74E-12	3.56E-10	3.87	14224	489	263	35	[ICAM1 - intercellular adhesion molecule 1, PTEN - phosphatase and tensin homolog, MTOR - mechanistic target of rapamycin (serine/threonine kinase), STAT3 - signal transducer and activator of transcription 3 (acute-phase response factor), HMGB2 - high mobility group box 2, CXCL12 - chemokine (c-x-c motif) ligand 12, MDM2 - mdm2 oncogene, e3 ubiquitin protein ligase, EGR1 - early growth response 1…
GO:0044237	cellular metabolic process	6.58E-12	4.06E-10	1.4	14224	7366	263	190	[PCGF5 - polycomb group ring finger 5, MYLIP - myosin regulatory light chain interacting protein, CDC25A - cell division cycle 25a, BIRC5 - baculoviral iap repeat containing 5, REV3L - rev3-like, polymerase (dna directed), zeta, catalytic subunit, SOCS6 - suppressor of cytokine signaling 6, ATAT1 - alpha tubulin acetyltransferase 1, BRCA1 - breast cancer 1, early onset, MIF - macrophage migration…
GO:0071704	organic substance metabolic process	7.39E-12	4.54E-10	1.38	14224	7549	263	193	[MYLIP - myosin regulatory light chain interacting protein, PCGF5 - polycomb group ring finger 5, REV3L - rev3-like, polymerase (dna directed), zeta, catalytic subunit, BRCA1 - breast cancer 1, early onset, ATAT1 - alpha tubulin acetyltransferase 1, HES1 - hairy and enhancer of split 1, (drosophila), LDHB - lactate dehydrogenase b, LDLR - low density lipoprotein receptor, MTPN - myotrophin, NCOR2…
GO:0007167	enzyme linked receptor protein signaling pathway	8.07E-12	4.94E-10	3.56	14224	577	263	38	[FGFR3 - fibroblast growth factor receptor 3, SOCS5 - suppressor of cytokine signaling 5, FGFR1 - fibroblast growth factor receptor 1, ACVR2A - activin a receptor, type iia, PTEN - phosphatase and tensin homolog, STAT3 - signal transducer and activator of transcription 3 (acute-phase response factor), RAF1 - v-raf-1 murine leukemia viral oncogene homolog 1, EGR1 - early growth response 1, KDR - k…
GO:1901653	cellular response to peptide	8.17E-12	4.98E-10	6.57	14224	173	263	21	[AKT2 - v-akt murine thymoma viral oncogene homolog 2, AKT1 - v-akt murine thymoma viral oncogene homolog 1, PTEN - phosphatase and tensin homolog, CAV1 - caveolin 1, caveolae protein, 22kda, KLF2 - kruppel-like factor 2 (lung), CPEB2 - cytoplasmic polyadenylation element binding protein 2, KLF4 - kruppel-like factor 4 (gut), MDM2 - mdm2 oncogene, e3 ubiquitin protein ligase, TP53 - tumor protein…
GO:2000379	positive regulation of reactive oxygen species metabolic process	8.59E-12	5.21E-10	10.54	14224	77	263	15	[ICAM1 - intercellular adhesion molecule 1, PKD2 - polycystic kidney disease 2 (autosomal dominant), AKT1 - v-akt murine thymoma viral oncogene homolog 1, MTOR - mechanistic target of rapamycin (serine/threonine kinase), CDKN1A - cyclin-dependent kinase inhibitor 1a (p21, cip1), KLF2 - kruppel-like factor 2 (lung), TGFBR2 - transforming growth factor, beta receptor ii (70/80kda), KLF4 - kruppel-l…
GO:0000302	response to reactive oxygen species	1.06E-11	6.42E-10	6.89	14224	157	263	20	[MAPK9 - mitogen-activated protein kinase 9, PKD2 - polycystic kidney disease 2 (autosomal dominant), MAPK8 - mitogen-activated protein kinase 8, AKT1 - v-akt murine thymoma viral oncogene homolog 1, KLF2 - kruppel-like factor 2 (lung), MMP9 - matrix metallopeptidase 9 (gelatinase b, 92kda gelatinase, 92kda type iv collagenase), KLF4 - kruppel-like factor 4 (gut), MDM2 - mdm2 oncogene, e3 ubiquit…
GO:2001236	regulation of extrinsic apoptotic signaling pathway	1.47E-11	8.87E-10	7.24	14224	142	263	19	[TGFBR1 - transforming growth factor, beta receptor 1, ICAM1 - intercellular adhesion molecule 1, TIMP3 - timp metallopeptidase inhibitor 3, AKT1 - v-akt murine thymoma viral oncogene homolog 1, YAP1 - yes-associated protein 1, FGFR1 - fibroblast growth factor receptor 1, RFFL - ring finger and fyve-like domain containing e3 ubiquitin protein ligase, BRCA1 - breast cancer 1, early onset, PTEN - p…
GO:0002376	immune system process	1.54E-11	9.26E-10	2.28	14224	1661	263	70	[SIRPA - signal-regulatory protein alpha, HMGN2 - high mobility group nucleosomal binding domain 2, PTPRO - protein tyrosine phosphatase, receptor type, o, MTOR - mechanistic target of rapamycin (serine/threonine kinase), HMGB2 - high mobility group box 2, MIF - macrophage migration inhibitory factor (glycosylation-inhibiting factor), CXCL12 - chemokine (c-x-c motif) ligand 12, BCL2L11 - bcl2-lik…
GO:1903426	regulation of reactive oxygen species biosynthetic process	1.58E-11	9.42E-10	11.3	14224	67	263	14	[ICAM1 - intercellular adhesion molecule 1, PKD2 - polycystic kidney disease 2 (autosomal dominant), AKT1 - v-akt murine thymoma viral oncogene homolog 1, MTOR - mechanistic target of rapamycin (serine/threonine kinase), STAT3 - signal transducer and activator of transcription 3 (acute-phase response factor), CAV1 - caveolin 1, caveolae protein, 22kda, KLF2 - kruppel-like factor 2 (lung), KLF4 - …
GO:1901990	regulation of mitotic cell cycle phase transition	1.60E-11	9.53E-10	4.44	14224	353	263	29	[MAPRE1 - microtubule-associated protein, rp/eb family, member 1, PKD2 - polycystic kidney disease 2 (autosomal dominant), NEK6 - nima-related kinase 6, BRCA1 - breast cancer 1, early onset, PTEN - phosphatase and tensin homolog, MDM4 - mdm4 p53 binding protein homolog (mouse), MDM2 - mdm2 oncogene, e3 ubiquitin protein ligase, TP53 - tumor protein p53, HMGA2 - high mobility group at-hook 2, CTDS…
GO:0050865	regulation of cell activation	1.62E-11	9.57E-10	4.04	14224	428	263	32	[SOCS5 - suppressor of cytokine signaling 5, SOCS6 - suppressor of cytokine signaling 6, MTOR - mechanistic target of rapamycin (serine/threonine kinase), MIF - macrophage migration inhibitory factor (glycosylation-inhibiting factor), HES1 - hairy and enhancer of split 1, (drosophila), LDLR - low density lipoprotein receptor, MYB - v-myb avian myeloblastosis viral oncogene homolog, IRS2 - insulin…
GO:0042493	response to drug	2.20E-11	1.30E-09	4.71	14224	310	263	27	[ICAM1 - intercellular adhesion molecule 1, SLC6A4 - solute carrier family 6 (neurotransmitter transporter), member 4, CDH1 - cadherin 1, type 1, e-cadherin (epithelial), PTEN - phosphatase and tensin homolog, STAT3 - signal transducer and activator of transcription 3 (acute-phase response factor), HMGB2 - high mobility group box 2, MDM2 - mdm2 oncogene, e3 ubiquitin protein ligase, TP53 - tumor …
GO:0022603	regulation of anatomical structure morphogenesis	2.66E-11	1.56E-09	2.95	14224	842	263	46	[ITGA5 - integrin, alpha 5 (fibronectin receptor, alpha polypeptide), ICAM1 - intercellular adhesion molecule 1, FGFR1 - fibroblast growth factor receptor 1, PTPRO - protein tyrosine phosphatase, receptor type, o, BRCA1 - breast cancer 1, early onset, PTEN - phosphatase and tensin homolog, MTOR - mechanistic target of rapamycin (serine/threonine kinase), FBXW7 - f-box and wd repeat domain contain…
GO:1903428	positive regulation of reactive oxygen species biosynthetic process	2.77E-11	1.62E-09	14.11	14224	46	263	12	[ICAM1 - intercellular adhesion molecule 1, PKD2 - polycystic kidney disease 2 (autosomal dominant), AKT1 - v-akt murine thymoma viral oncogene homolog 1, CLU - clusterin, PTGS2 - prostaglandin-endoperoxide synthase 2 (prostaglandin g/h synthase and cyclooxygenase), TLR4 - toll-like receptor 4, MTOR - mechanistic target of rapamycin (serine/threonine kinase), KLF2 - kruppel-like factor 2 (lung), …
GO:1901652	response to peptide	3.23E-11	1.88E-09	4.82	14224	292	263	26	[ICAM1 - intercellular adhesion molecule 1, PTEN - phosphatase and tensin homolog, MTOR - mechanistic target of rapamycin (serine/threonine kinase), KLF2 - kruppel-like factor 2 (lung), CXCL12 - chemokine (c-x-c motif) ligand 12, MDM2 - mdm2 oncogene, e3 ubiquitin protein ligase, TP53 - tumor protein p53, EGR1 - early growth response 1, IRS2 - insulin receptor substrate 2, CPEB1 - cytoplasmic pol…
GO:0051049	regulation of transport	3.66E-11	2.12E-09	2.34	14224	1505	263	65	[ATP2A2 - atpase, ca++ transporting, cardiac muscle, slow twitch 2, SLC6A4 - solute carrier family 6 (neurotransmitter transporter), member 4, CDH1 - cadherin 1, type 1, e-cadherin (epithelial), MTOR - mechanistic target of rapamycin (serine/threonine kinase), FBXW7 - f-box and wd repeat domain containing 7, e3 ubiquitin protein ligase, MIF - macrophage migration inhibitory factor (glycosylation-…
GO:0009987	cellular process	3.96E-11	2.29E-09	1.17	14224	11482	263	249	[PCGF5 - polycomb group ring finger 5, MYLIP - myosin regulatory light chain interacting protein, MAPRE1 - microtubule-associated protein, rp/eb family, member 1, REV3L - rev3-like, polymerase (dna directed), zeta, catalytic subunit, ATAT1 - alpha tubulin acetyltransferase 1, BRCA1 - breast cancer 1, early onset, HES1 - hairy and enhancer of split 1, (drosophila), LDHB - lactate dehydrogenase b, …
GO:0001936	regulation of endothelial cell proliferation	4.57E-11	2.63E-09	9.43	14224	86	263	15	[TGFBR1 - transforming growth factor, beta receptor 1, ARNT - aryl hydrocarbon receptor nuclear translocator, VEGFA - vascular endothelial growth factor a, AKT1 - v-akt murine thymoma viral oncogene homolog 1, CAV1 - caveolin 1, caveolae protein, 22kda, HMGB2 - high mobility group box 2, MTOR - mechanistic target of rapamycin (serine/threonine kinase), CXCL12 - chemokine (c-x-c motif) ligand 12, …
GO:0050769	positive regulation of neurogenesis	4.57E-11	2.62E-09	4.4	14224	344	263	28	[LIN28A - lin-28 homolog a (c. elegans), FGFR1 - fibroblast growth factor receptor 1, PTEN - phosphatase and tensin homolog, MTOR - mechanistic target of rapamycin (serine/threonine kinase), CXCL12 - chemokine (c-x-c motif) ligand 12, HES1 - hairy and enhancer of split 1, (drosophila), MYB - v-myb avian myeloblastosis viral oncogene homolog, PLAG1 - pleiomorphic adenoma gene 1, POU4F2 - pou class…
GO:0009607	response to biotic stimulus	4.64E-11	2.65E-09	3.36	14224	612	263	38	[ICAM1 - intercellular adhesion molecule 1, HMGN2 - high mobility group nucleosomal binding domain 2, HMGB2 - high mobility group box 2, CXCL12 - chemokine (c-x-c motif) ligand 12, ADAR - adenosine deaminase, rna-specific, TP53 - tumor protein p53, BCL2L11 - bcl2-like 11 (apoptosis facilitator), PPARGC1A - peroxisome proliferator-activated receptor gamma, coactivator 1 alpha, RAB14 - rab14, membe…
GO:0051347	positive regulation of transferase activity	5.07E-11	2.88E-09	3.42	14224	585	263	37	[PKD2 - polycystic kidney disease 2 (autosomal dominant), FGFR3 - fibroblast growth factor receptor 3, FGFR1 - fibroblast growth factor receptor 1, PTEN - phosphatase and tensin homolog, FBXW7 - f-box and wd repeat domain containing 7, e3 ubiquitin protein ligase, CCND3 - cyclin d3, MIF - macrophage migration inhibitory factor (glycosylation-inhibiting factor), RAF1 - v-raf-1 murine leukemia vira…
GO:0003006	developmental process involved in reproduction	6.05E-11	3.43E-09	3.74	14224	477	263	33	[LIN28A - lin-28 homolog a (c. elegans), ICAM1 - intercellular adhesion molecule 1, PKD2 - polycystic kidney disease 2 (autosomal dominant), ARNT - aryl hydrocarbon receptor nuclear translocator, PTEN - phosphatase and tensin homolog, MTOR - mechanistic target of rapamycin (serine/threonine kinase), HMGB2 - high mobility group box 2, HES1 - hairy and enhancer of split 1, (drosophila), BCL2L11 - b…
GO:0007050	cell cycle arrest	6.20E-11	3.50E-09	7.16	14224	136	263	18	[TGFBR1 - transforming growth factor, beta receptor 1, CDK6 - cyclin-dependent kinase 6, PKD2 - polycystic kidney disease 2 (autosomal dominant), HBP1 - hmg-box transcription factor 1, RB1 - retinoblastoma 1, CDKN1C - cyclin-dependent kinase inhibitor 1c (p57, kip2), TP53INP1 - tumor protein p53 inducible nuclear protein 1, CDKN1A - cyclin-dependent kinase inhibitor 1a (p21, cip1), MTOR - mechani…
GO:0048534	hematopoietic or lymphoid organ development	6.26E-11	3.52E-09	6.67	14224	154	263	19	[TGFBR1 - transforming growth factor, beta receptor 1, HOXB4 - homeobox b4, HIPK1 - homeodomain interacting protein kinase 1, RAF1 - v-raf-1 murine leukemia viral oncogene homolog 1, TGFBR2 - transforming growth factor, beta receptor ii (70/80kda), RUNX1 - runt-related transcription factor 1, KLF4 - kruppel-like factor 4 (gut), HES1 - hairy and enhancer of split 1, (drosophila), ADAR - adenosine …
GO:1904951	positive regulation of establishment of protein localization	6.44E-11	3.61E-09	3.94	14224	425	263	31	[CADM1 - cell adhesion molecule 1, CDH1 - cadherin 1, type 1, e-cadherin (epithelial), FBXW7 - f-box and wd repeat domain containing 7, e3 ubiquitin protein ligase, MIF - macrophage migration inhibitory factor (glycosylation-inhibiting factor), MDM2 - mdm2 oncogene, e3 ubiquitin protein ligase, CHRM1 - cholinergic receptor, muscarinic 1, HES1 - hairy and enhancer of split 1, (drosophila), TP53 - …
GO:1902105	regulation of leukocyte differentiation	6.48E-11	3.62E-09	5.59	14224	213	263	22	[CDK6 - cyclin-dependent kinase 6, SOCS5 - suppressor of cytokine signaling 5, RB1 - retinoblastoma 1, PRDM1 - pr domain containing 1, with znf domain, MTOR - mechanistic target of rapamycin (serine/threonine kinase), TGFBR2 - transforming growth factor, beta receptor ii (70/80kda), RUNX1 - runt-related transcription factor 1, IRF1 - interferon regulatory factor 1, MYB - v-myb avian myeloblastosi…
GO:0048732	gland development	7.10E-11	3.95E-09	5.56	14224	214	263	22	[TGFBR1 - transforming growth factor, beta receptor 1, PKD2 - polycystic kidney disease 2 (autosomal dominant), KRAS - kirsten rat sarcoma viral oncogene homolog, CDH1 - cadherin 1, type 1, e-cadherin (epithelial), CDKN1C - cyclin-dependent kinase inhibitor 1c (p57, kip2), CAV1 - caveolin 1, caveolae protein, 22kda, RAF1 - v-raf-1 murine leukemia viral oncogene homolog 1, HES1 - hairy and enhance…
GO:0051251	positive regulation of lymphocyte activation	8.34E-11	4.62E-09	5.25	14224	237	263	23	[LAMP1 - lysosomal-associated membrane protein 1, CD38 - cd38 molecule, AKT1 - v-akt murine thymoma viral oncogene homolog 1, SOCS5 - suppressor of cytokine signaling 5, PRDM1 - pr domain containing 1, with znf domain, MTOR - mechanistic target of rapamycin (serine/threonine kinase), CAV1 - caveolin 1, caveolae protein, 22kda, CDKN1A - cyclin-dependent kinase inhibitor 1a (p21, cip1), MIF - macro…
GO:0051336	regulation of hydrolase activity	8.51E-11	4.70E-09	2.56	14224	1139	263	54	[TIMP3 - timp metallopeptidase inhibitor 3, BIRC5 - baculoviral iap repeat containing 5, MTOR - mechanistic target of rapamycin (serine/threonine kinase), HMGB2 - high mobility group box 2, BCL2L11 - bcl2-like 11 (apoptosis facilitator), IRS2 - insulin receptor substrate 2, APAF1 - apoptotic peptidase activating factor 1, HRAS - harvey rat sarcoma viral oncogene homolog, RGS5 - regulator of g-pro…
GO:2001235	positive regulation of apoptotic signaling pathway	8.80E-11	4.84E-09	6.55	14224	157	263	19	[TGFBR1 - transforming growth factor, beta receptor 1, MAPK9 - mitogen-activated protein kinase 9, MAPK8 - mitogen-activated protein kinase 8, TIMP3 - timp metallopeptidase inhibitor 3, TP53INP1 - tumor protein p53 inducible nuclear protein 1, PTEN - phosphatase and tensin homolog, CAV1 - caveolin 1, caveolae protein, 22kda, FBXW7 - f-box and wd repeat domain containing 7, e3 ubiquitin protein li…
GO:1903047	mitotic cell cycle process	9.07E-11	4.97E-09	3.35	14224	597	263	37	[MAPRE1 - microtubule-associated protein, rp/eb family, member 1, CDC25A - cell division cycle 25a, BIRC5 - baculoviral iap repeat containing 5, NEK6 - nima-related kinase 6, CCNE1 - cyclin e1, BRCA1 - breast cancer 1, early onset, CDC34 - cell division cycle 34, MDM4 - mdm4 p53 binding protein homolog (mouse), MDM2 - mdm2 oncogene, e3 ubiquitin protein ligase, TP53 - tumor protein p53, NPAT - nu…
GO:0045860	positive regulation of protein kinase activity	9.17E-11	5.01E-09	3.89	14224	431	263	31	[PKD2 - polycystic kidney disease 2 (autosomal dominant), FGFR1 - fibroblast growth factor receptor 1, FBXW7 - f-box and wd repeat domain containing 7, e3 ubiquitin protein ligase, CCND3 - cyclin d3, MIF - macrophage migration inhibitory factor (glycosylation-inhibiting factor), RAF1 - v-raf-1 murine leukemia viral oncogene homolog 1, EGR1 - early growth response 1, MAP2K4 - mitogen-activated pro…
GO:0008152	metabolic process	9.72E-11	5.28E-09	1.34	14224	7957	263	197	[PCGF5 - polycomb group ring finger 5, MYLIP - myosin regulatory light chain interacting protein, REV3L - rev3-like, polymerase (dna directed), zeta, catalytic subunit, BRCA1 - breast cancer 1, early onset, ATAT1 - alpha tubulin acetyltransferase 1, HES1 - hairy and enhancer of split 1, (drosophila), LDHB - lactate dehydrogenase b, LDLR - low density lipoprotein receptor, MTPN - myotrophin, NCOR2…
GO:0001817	regulation of cytokine production	9.89E-11	5.36E-09	3.67	14224	486	263	33	[CADM1 - cell adhesion molecule 1, ARNT - aryl hydrocarbon receptor nuclear translocator, SOCS5 - suppressor of cytokine signaling 5, FGFR1 - fibroblast growth factor receptor 1, BRCA1 - breast cancer 1, early onset, HMGB2 - high mobility group box 2, MIF - macrophage migration inhibitory factor (glycosylation-inhibiting factor), KLF2 - kruppel-like factor 2 (lung), EGR1 - early growth response 1…
GO:0033674	positive regulation of kinase activity	9.94E-11	5.37E-09	3.77	14224	459	263	32	[PKD2 - polycystic kidney disease 2 (autosomal dominant), FGFR3 - fibroblast growth factor receptor 3, FGFR1 - fibroblast growth factor receptor 1, FBXW7 - f-box and wd repeat domain containing 7, e3 ubiquitin protein ligase, CCND3 - cyclin d3, MIF - macrophage migration inhibitory factor (glycosylation-inhibiting factor), RAF1 - v-raf-1 murine leukemia viral oncogene homolog 1, EGR1 - early grow…
GO:1904407	positive regulation of nitric oxide metabolic process	1.01E-10	5.42E-09	14.87	14224	40	263	11	[ICAM1 - intercellular adhesion molecule 1, PKD2 - polycystic kidney disease 2 (autosomal dominant), AKT1 - v-akt murine thymoma viral oncogene homolog 1, CLU - clusterin, PTGS2 - prostaglandin-endoperoxide synthase 2 (prostaglandin g/h synthase and cyclooxygenase), TLR4 - toll-like receptor 4, MTOR - mechanistic target of rapamycin (serine/threonine kinase), KLF2 - kruppel-like factor 2 (lung), …
GO:0045429	positive regulation of nitric oxide biosynthetic process	1.01E-10	5.40E-09	14.87	14224	40	263	11	[PKD2 - polycystic kidney disease 2 (autosomal dominant), ICAM1 - intercellular adhesion molecule 1, AKT1 - v-akt murine thymoma viral oncogene homolog 1, CLU - clusterin, PTGS2 - prostaglandin-endoperoxide synthase 2 (prostaglandin g/h synthase and cyclooxygenase), TLR4 - toll-like receptor 4, MTOR - mechanistic target of rapamycin (serine/threonine kinase), KLF2 - kruppel-like factor 2 (lung), …
GO:0045428	regulation of nitric oxide biosynthetic process	1.04E-10	5.55E-09	12.73	14224	51	263	12	[PKD2 - polycystic kidney disease 2 (autosomal dominant), ICAM1 - intercellular adhesion molecule 1, AKT1 - v-akt murine thymoma viral oncogene homolog 1, CLU - clusterin, PTGS2 - prostaglandin-endoperoxide synthase 2 (prostaglandin g/h synthase and cyclooxygenase), TLR4 - toll-like receptor 4, CAV1 - caveolin 1, caveolae protein, 22kda, MTOR - mechanistic target of rapamycin (serine/threonine ki…
GO:0045664	regulation of neuron differentiation	1.16E-10	6.18E-09	3.65	14224	489	263	33	[LIN28A - lin-28 homolog a (c. elegans), SLC6A4 - solute carrier family 6 (neurotransmitter transporter), member 4, FGFR1 - fibroblast growth factor receptor 1, PTPRO - protein tyrosine phosphatase, receptor type, o, PTEN - phosphatase and tensin homolog, MTOR - mechanistic target of rapamycin (serine/threonine kinase), CXCL12 - chemokine (c-x-c motif) ligand 12, MDM2 - mdm2 oncogene, e3 ubiquiti…
GO:0016043	cellular component organization	1.42E-10	7.55E-09	1.63	14224	4184	263	126	[MAPRE1 - microtubule-associated protein, rp/eb family, member 1, BIRC5 - baculoviral iap repeat containing 5, CDH1 - cadherin 1, type 1, e-cadherin (epithelial), ATAT1 - alpha tubulin acetyltransferase 1, BRCA1 - breast cancer 1, early onset, MIF - macrophage migration inhibitory factor (glycosylation-inhibiting factor), CXCL12 - chemokine (c-x-c motif) ligand 12, HES1 - hairy and enhancer of sp…
GO:0071496	cellular response to external stimulus	1.63E-10	8.60E-09	5.08	14224	245	263	23	[CHEK1 - checkpoint kinase 1, ICAM1 - intercellular adhesion molecule 1, MAPK8 - mitogen-activated protein kinase 8, AKT1 - v-akt murine thymoma viral oncogene homolog 1, MTOR - mechanistic target of rapamycin (serine/threonine kinase), CDKN1A - cyclin-dependent kinase inhibitor 1a (p21, cip1), DSC2 - desmocollin 2, MDM2 - mdm2 oncogene, e3 ubiquitin protein ligase, TP53 - tumor protein p53, PTPN…
GO:1903827	regulation of cellular protein localization	1.69E-10	8.87E-09	3.6	14224	496	263	33	[PKD2 - polycystic kidney disease 2 (autosomal dominant), CDH1 - cadherin 1, type 1, e-cadherin (epithelial), CCNE1 - cyclin e1, MTOR - mechanistic target of rapamycin (serine/threonine kinase), FBXW7 - f-box and wd repeat domain containing 7, e3 ubiquitin protein ligase, MDM2 - mdm2 oncogene, e3 ubiquitin protein ligase, CHRM1 - cholinergic receptor, muscarinic 1, HES1 - hairy and enhancer of sp…
GO:0051090	regulation of sequence-specific DNA binding transcription factor activity	1.81E-10	9.50E-09	4.29	14224	340	263	27	[ICAM1 - intercellular adhesion molecule 1, PTEN - phosphatase and tensin homolog, ESR2 - estrogen receptor 2 (er beta), HAND2 - heart and neural crest derivatives expressed 2, PPARGC1A - peroxisome proliferator-activated receptor gamma, coactivator 1 alpha, MTPN - myotrophin, POU4F2 - pou class 4 homeobox 2, TLR4 - toll-like receptor 4, CLU - clusterin, ID2 - inhibitor of dna binding 2, dominant…
GO:0043207	response to external biotic stimulus	2.14E-10	1.12E-08	3.32	14224	586	263	36	[ICAM1 - intercellular adhesion molecule 1, HMGN2 - high mobility group nucleosomal binding domain 2, HMGB2 - high mobility group box 2, CXCL12 - chemokine (c-x-c motif) ligand 12, ADAR - adenosine deaminase, rna-specific, BCL2L11 - bcl2-like 11 (apoptosis facilitator), PPARGC1A - peroxisome proliferator-activated receptor gamma, coactivator 1 alpha, RAB14 - rab14, member ras oncogene family, CPE…
GO:0050730	regulation of peptidyl-tyrosine phosphorylation	2.18E-10	1.13E-08	5.85	14224	185	263	20	[ITGA5 - integrin, alpha 5 (fibronectin receptor, alpha polypeptide), ICAM1 - intercellular adhesion molecule 1, VEGFA - vascular endothelial growth factor a, FGFR3 - fibroblast growth factor receptor 3, SOCS5 - suppressor of cytokine signaling 5, CAV1 - caveolin 1, caveolae protein, 22kda, STAT3 - signal transducer and activator of transcription 3 (acute-phase response factor), MTOR - mechanisti…
GO:0048661	positive regulation of smooth muscle cell proliferation	2.29E-10	1.19E-08	10.49	14224	67	263	13	[ID2 - inhibitor of dna binding 2, dominant negative helix-loop-helix protein, MMP2 - matrix metallopeptidase 2 (gelatinase a, 72kda gelatinase, 72kda type iv collagenase), AKT1 - v-akt murine thymoma viral oncogene homolog 1, MTOR - mechanistic target of rapamycin (serine/threonine kinase), MMP9 - matrix metallopeptidase 9 (gelatinase b, 92kda gelatinase, 92kda type iv collagenase), TGFBR2 - tra…
GO:0009612	response to mechanical stimulus	2.59E-10	1.34E-08	6.15	14224	167	263	19	[MAPK9 - mitogen-activated protein kinase 9, CHEK1 - checkpoint kinase 1, PKD2 - polycystic kidney disease 2 (autosomal dominant), MAPK8 - mitogen-activated protein kinase 8, AKT1 - v-akt murine thymoma viral oncogene homolog 1, RAF1 - v-raf-1 murine leukemia viral oncogene homolog 1, CXCL12 - chemokine (c-x-c motif) ligand 12, TGFBR2 - transforming growth factor, beta receptor ii (70/80kda), PTP…
GO:1901861	regulation of muscle tissue development	2.64E-10	1.36E-08	7.66	14224	113	263	16	[TGFBR1 - transforming growth factor, beta receptor 1, FGFR1 - fibroblast growth factor receptor 1, PTEN - phosphatase and tensin homolog, SOX6 - sry (sex determining region y)-box 6, MTOR - mechanistic target of rapamycin (serine/threonine kinase), TGFBR2 - transforming growth factor, beta receptor ii (70/80kda), MTPN - myotrophin, BMP2 - bone morphogenetic protein 2, PPARGC1A - peroxisome proli…
GO:0033043	regulation of organelle organization	2.75E-10	1.41E-08	2.61	14224	1037	263	50	[MAPRE1 - microtubule-associated protein, rp/eb family, member 1, NEK6 - nima-related kinase 6, BRCA1 - breast cancer 1, early onset, ATAT1 - alpha tubulin acetyltransferase 1, FBXW7 - f-box and wd repeat domain containing 7, e3 ubiquitin protein ligase, MTOR - mechanistic target of rapamycin (serine/threonine kinase), CXCL12 - chemokine (c-x-c motif) ligand 12, HES1 - hairy and enhancer of split…
GO:0060341	regulation of cellular localization	3.02E-10	1.54E-08	2.98	14224	745	263	41	[PKD2 - polycystic kidney disease 2 (autosomal dominant), ATP2A2 - atpase, ca++ transporting, cardiac muscle, slow twitch 2, CDH1 - cadherin 1, type 1, e-cadherin (epithelial), CCNE1 - cyclin e1, PTEN - phosphatase and tensin homolog, SNCG - synuclein, gamma (breast cancer-specific protein 1), MTOR - mechanistic target of rapamycin (serine/threonine kinase), FBXW7 - f-box and wd repeat domain con…
GO:0048634	regulation of muscle organ development	3.02E-10	1.54E-08	7.59	14224	114	263	16	[TGFBR1 - transforming growth factor, beta receptor 1, FGFR1 - fibroblast growth factor receptor 1, PTEN - phosphatase and tensin homolog, SOX6 - sry (sex determining region y)-box 6, MTOR - mechanistic target of rapamycin (serine/threonine kinase), TGFBR2 - transforming growth factor, beta receptor ii (70/80kda), MTPN - myotrophin, BMP2 - bone morphogenetic protein 2, PIM1 - pim-1 oncogene, WNT3…
GO:0071840	cellular component organization or biogenesis	3.26E-10	1.66E-08	1.61	14224	4233	263	126	[MAPRE1 - microtubule-associated protein, rp/eb family, member 1, BIRC5 - baculoviral iap repeat containing 5, CDH1 - cadherin 1, type 1, e-cadherin (epithelial), ATAT1 - alpha tubulin acetyltransferase 1, BRCA1 - breast cancer 1, early onset, MIF - macrophage migration inhibitory factor (glycosylation-inhibiting factor), CXCL12 - chemokine (c-x-c motif) ligand 12, HES1 - hairy and enhancer of sp…
GO:0045927	positive regulation of growth	3.28E-10	1.66E-08	5.41	14224	210	263	21	[TGFBR1 - transforming growth factor, beta receptor 1, VEGFA - vascular endothelial growth factor a, CD38 - cd38 molecule, BDNF - brain-derived neurotrophic factor, AKT1 - v-akt murine thymoma viral oncogene homolog 1, FGFR1 - fibroblast growth factor receptor 1, YAP1 - yes-associated protein 1, MTOR - mechanistic target of rapamycin (serine/threonine kinase), SMURF1 - smad specific e3 ubiquitin …
GO:0014013	regulation of gliogenesis	3.28E-10	1.65E-08	9.12	14224	83	263	14	[LIN28A - lin-28 homolog a (c. elegans), MTOR - mechanistic target of rapamycin (serine/threonine kinase), HES1 - hairy and enhancer of split 1, (drosophila), LDLR - low density lipoprotein receptor, BMP2 - bone morphogenetic protein 2, MYB - v-myb avian myeloblastosis viral oncogene homolog, PLAG1 - pleiomorphic adenoma gene 1, DICER1 - dicer 1, ribonuclease type iii, EZH2 - enhancer of zeste ho…
GO:0006928	movement of cell or subcellular component	3.33E-10	1.67E-08	2.56	14224	1077	263	51	[SIRPA - signal-regulatory protein alpha, MYLIP - myosin regulatory light chain interacting protein, PTPRO - protein tyrosine phosphatase, receptor type, o, HMGB2 - high mobility group box 2, MIF - macrophage migration inhibitory factor (glycosylation-inhibiting factor), CXCL12 - chemokine (c-x-c motif) ligand 12, HES1 - hairy and enhancer of split 1, (drosophila), KDR - kinase insert domain rece…
GO:0019538	protein metabolic process	3.37E-10	1.69E-08	1.72	14224	3391	263	108	[MYLIP - myosin regulatory light chain interacting protein, CDC25A - cell division cycle 25a, BIRC5 - baculoviral iap repeat containing 5, SOCS6 - suppressor of cytokine signaling 6, BRCA1 - breast cancer 1, early onset, ATAT1 - alpha tubulin acetyltransferase 1, CDC34 - cell division cycle 34, LDLR - low density lipoprotein receptor, MAP2K4 - mitogen-activated protein kinase kinase 4, EPAS1 - en…
GO:0042326	negative regulation of phosphorylation	3.39E-10	1.69E-08	4.04	14224	375	263	28	[TIMP3 - timp metallopeptidase inhibitor 3, SOCS5 - suppressor of cytokine signaling 5, SOCS6 - suppressor of cytokine signaling 6, PTEN - phosphatase and tensin homolog, STAT3 - signal transducer and activator of transcription 3 (acute-phase response factor), MTOR - mechanistic target of rapamycin (serine/threonine kinase), ADAR - adenosine deaminase, rna-specific, PPARGC1A - peroxisome prolifer…
GO:0034612	response to tumor necrosis factor	3.46E-10	1.72E-08	7.52	14224	115	263	16	[ICAM1 - intercellular adhesion molecule 1, AKT1 - v-akt murine thymoma viral oncogene homolog 1, BRCA1 - breast cancer 1, early onset, CCL8 - chemokine (c-c motif) ligand 8, KLF2 - kruppel-like factor 2 (lung), CCL1 - chemokine (c-c motif) ligand 1, IKBKB - inhibitor of kappa light polypeptide gene enhancer in b-cells, kinase beta, CCL26 - chemokine (c-c motif) ligand 26, PPARGC1A - peroxisome p…
GO:0022407	regulation of cell-cell adhesion	3.47E-10	1.72E-08	4.17	14224	350	263	27	[ICAM1 - intercellular adhesion molecule 1, SOCS5 - suppressor of cytokine signaling 5, CDH1 - cadherin 1, type 1, e-cadherin (epithelial), SOCS6 - suppressor of cytokine signaling 6, MTOR - mechanistic target of rapamycin (serine/threonine kinase), CXCL12 - chemokine (c-x-c motif) ligand 12, HES1 - hairy and enhancer of split 1, (drosophila), MYB - v-myb avian myeloblastosis viral oncogene homol…
GO:1902532	negative regulation of intracellular signal transduction	3.73E-10	1.84E-08	3.78	14224	429	263	30	[PKD2 - polycystic kidney disease 2 (autosomal dominant), TIMP3 - timp metallopeptidase inhibitor 3, SOCS5 - suppressor of cytokine signaling 5, SOCS6 - suppressor of cytokine signaling 6, PTEN - phosphatase and tensin homolog, MIF - macrophage migration inhibitory factor (glycosylation-inhibiting factor), CXCL12 - chemokine (c-x-c motif) ligand 12, CDC34 - cell division cycle 34, MDM2 - mdm2 onc…
GO:0021700	developmental maturation	3.73E-10	1.84E-08	6.91	14224	133	263	17	[MMP2 - matrix metallopeptidase 2 (gelatinase a, 72kda gelatinase, 72kda type iv collagenase), VEGFA - vascular endothelial growth factor a, RECK - reversion-inducing-cysteine-rich protein with kazal motifs, FGFR3 - fibroblast growth factor receptor 3, FGFR1 - fibroblast growth factor receptor 1, RB1 - retinoblastoma 1, CDKN1C - cyclin-dependent kinase inhibitor 1c (p57, kip2), TUSC2 - tumor supp…
GO:0010720	positive regulation of cell development	3.84E-10	1.88E-08	3.89	14224	403	263	29	[LIN28A - lin-28 homolog a (c. elegans), FGFR1 - fibroblast growth factor receptor 1, PTEN - phosphatase and tensin homolog, MTOR - mechanistic target of rapamycin (serine/threonine kinase), CXCL12 - chemokine (c-x-c motif) ligand 12, HES1 - hairy and enhancer of split 1, (drosophila), MYB - v-myb avian myeloblastosis viral oncogene homolog, PLAG1 - pleiomorphic adenoma gene 1, DICER1 - dicer 1, …
GO:0040007	growth	3.99E-10	1.95E-08	4.46	14224	303	263	25	[FGFR3 - fibroblast growth factor receptor 3, SOCS5 - suppressor of cytokine signaling 5, PTEN - phosphatase and tensin homolog, MTOR - mechanistic target of rapamycin (serine/threonine kinase), KLF2 - kruppel-like factor 2 (lung), MAP2K4 - mitogen-activated protein kinase kinase 4, MTPN - myotrophin, PLAG1 - pleiomorphic adenoma gene 1, POU4F2 - pou class 4 homeobox 2, FOXO3 - forkhead box o3, N…
GO:1903037	regulation of leukocyte cell-cell adhesion	4.20E-10	2.05E-08	4.64	14224	280	263	24	[ICAM1 - intercellular adhesion molecule 1, AKT1 - v-akt murine thymoma viral oncogene homolog 1, SOCS5 - suppressor of cytokine signaling 5, PRDM1 - pr domain containing 1, with znf domain, SOCS6 - suppressor of cytokine signaling 6, MTOR - mechanistic target of rapamycin (serine/threonine kinase), CAV1 - caveolin 1, caveolae protein, 22kda, CXCL12 - chemokine (c-x-c motif) ligand 12, TGFBR2 - t…
GO:0034614	cellular response to reactive oxygen species	4.22E-10	2.05E-08	8.11	14224	100	263	15	[PKD2 - polycystic kidney disease 2 (autosomal dominant), MAPK9 - mitogen-activated protein kinase 9, MAPK8 - mitogen-activated protein kinase 8, AKT1 - v-akt murine thymoma viral oncogene homolog 1, MMP9 - matrix metallopeptidase 9 (gelatinase b, 92kda gelatinase, 92kda type iv collagenase), KLF2 - kruppel-like factor 2 (lung), MDM2 - mdm2 oncogene, e3 ubiquitin protein ligase, KLF4 - kruppel-li…
GO:0071156	regulation of cell cycle arrest	4.87E-10	2.36E-08	8.03	14224	101	263	15	[ID2 - inhibitor of dna binding 2, dominant negative helix-loop-helix protein, RBL2 - retinoblastoma-like 2 (p130), PKD2 - polycystic kidney disease 2 (autosomal dominant), AKT2 - v-akt murine thymoma viral oncogene homolog 2, BRCA1 - breast cancer 1, early onset, SOX4 - sry (sex determining region y)-box 4, CDKN1A - cyclin-dependent kinase inhibitor 1a (p21, cip1), MIF - macrophage migration inh…
GO:0031667	response to nutrient levels	5.09E-10	2.46E-08	4.25	14224	331	263	26	[ICAM1 - intercellular adhesion molecule 1, SLC6A4 - solute carrier family 6 (neurotransmitter transporter), member 4, PTEN - phosphatase and tensin homolog, MTOR - mechanistic target of rapamycin (serine/threonine kinase), DSC2 - desmocollin 2, MDM2 - mdm2 oncogene, e3 ubiquitin protein ligase, TP53 - tumor protein p53, PPARGC1A - peroxisome proliferator-activated receptor gamma, coactivator 1 a…
GO:0009059	macromolecule biosynthetic process	5.29E-10	2.54E-08	1.82	14224	2791	263	94	[PCGF5 - polycomb group ring finger 5, PURA - purine-rich element binding protein a, CDC25A - cell division cycle 25a, BIRC5 - baculoviral iap repeat containing 5, REV3L - rev3-like, polymerase (dna directed), zeta, catalytic subunit, BRCA1 - breast cancer 1, early onset, HMGB2 - high mobility group box 2, HES1 - hairy and enhancer of split 1, (drosophila), HAND2 - heart and neural crest derivati…
GO:0048639	positive regulation of developmental growth	5.32E-10	2.55E-08	6.76	14224	136	263	17	[VEGFA - vascular endothelial growth factor a, BDNF - brain-derived neurotrophic factor, AKT1 - v-akt murine thymoma viral oncogene homolog 1, FGFR1 - fibroblast growth factor receptor 1, YAP1 - yes-associated protein 1, MTOR - mechanistic target of rapamycin (serine/threonine kinase), CXCL12 - chemokine (c-x-c motif) ligand 12, SMURF1 - smad specific e3 ubiquitin protein ligase 1, TGFBR2 - trans…
GO:0032774	RNA biosynthetic process	5.50E-10	2.63E-08	1.95	14224	2241	263	81	[PCGF5 - polycomb group ring finger 5, PURA - purine-rich element binding protein a, BIRC5 - baculoviral iap repeat containing 5, BRCA1 - breast cancer 1, early onset, HMGB2 - high mobility group box 2, HES1 - hairy and enhancer of split 1, (drosophila), HAND2 - heart and neural crest derivatives expressed 2, NCOR2 - nuclear receptor corepressor 2, EPAS1 - endothelial pas domain protein 1, NPAT -…
GO:0002696	positive regulation of leukocyte activation	5.74E-10	2.73E-08	4.77	14224	261	263	23	[LAMP1 - lysosomal-associated membrane protein 1, CD38 - cd38 molecule, AKT1 - v-akt murine thymoma viral oncogene homolog 1, SOCS5 - suppressor of cytokine signaling 5, PRDM1 - pr domain containing 1, with znf domain, MTOR - mechanistic target of rapamycin (serine/threonine kinase), CAV1 - caveolin 1, caveolae protein, 22kda, CDKN1A - cyclin-dependent kinase inhibitor 1a (p21, cip1), MIF - macro…
GO:0090068	positive regulation of cell cycle process	6.03E-10	2.87E-08	4.98	14224	239	263	22	[ID2 - inhibitor of dna binding 2, dominant negative helix-loop-helix protein, RBL2 - retinoblastoma-like 2 (p130), PKD2 - polycystic kidney disease 2 (autosomal dominant), CDC25A - cell division cycle 25a, UBE2C - ubiquitin-conjugating enzyme e2c, FGFR1 - fibroblast growth factor receptor 1, RB1 - retinoblastoma 1, BRCA1 - breast cancer 1, early onset, SOX4 - sry (sex determining region y)-box 4…
GO:0048660	regulation of smooth muscle cell proliferation	7.44E-10	3.52E-08	7.8	14224	104	263	15	[MMP2 - matrix metallopeptidase 2 (gelatinase a, 72kda gelatinase, 72kda type iv collagenase), ID2 - inhibitor of dna binding 2, dominant negative helix-loop-helix protein, AKT1 - v-akt murine thymoma viral oncogene homolog 1, MTOR - mechanistic target of rapamycin (serine/threonine kinase), MMP9 - matrix metallopeptidase 9 (gelatinase b, 92kda gelatinase, 92kda type iv collagenase), TGFBR2 - tra…
GO:0070374	positive regulation of ERK1 and ERK2 cascade	7.60E-10	3.59E-08	6.16	14224	158	263	18	[ICAM1 - intercellular adhesion molecule 1, FGFR3 - fibroblast growth factor receptor 3, SPRY2 - sprouty homolog 2 (drosophila), CCL8 - chemokine (c-c motif) ligand 8, PTEN - phosphatase and tensin homolog, FBXW7 - f-box and wd repeat domain containing 7, e3 ubiquitin protein ligase, MIF - macrophage migration inhibitory factor (glycosylation-inhibiting factor), RAF1 - v-raf-1 murine leukemia vir…
GO:0018193	peptidyl-amino acid modification	8.34E-10	3.93E-08	2.93	14224	739	263	40	[AKT3 - v-akt murine thymoma viral oncogene homolog 3, BIRC5 - baculoviral iap repeat containing 5, FGFR3 - fibroblast growth factor receptor 3, NEK6 - nima-related kinase 6, FGFR1 - fibroblast growth factor receptor 1, ATAT1 - alpha tubulin acetyltransferase 1, MTOR - mechanistic target of rapamycin (serine/threonine kinase), MDM2 - mdm2 oncogene, e3 ubiquitin protein ligase, KDR - kinase insert…
GO:0045785	positive regulation of cell adhesion	8.51E-10	3.99E-08	4.15	14224	339	263	26	[ITGA5 - integrin, alpha 5 (fibronectin receptor, alpha polypeptide), ICAM1 - intercellular adhesion molecule 1, ARL2 - adp-ribosylation factor-like 2, SOCS5 - suppressor of cytokine signaling 5, MTOR - mechanistic target of rapamycin (serine/threonine kinase), CXCL12 - chemokine (c-x-c motif) ligand 12, HES1 - hairy and enhancer of split 1, (drosophila), KDR - kinase insert domain receptor (a ty…
GO:0051962	positive regulation of nervous system development	8.79E-10	4.11E-08	3.87	14224	391	263	28	[LIN28A - lin-28 homolog a (c. elegans), FGFR1 - fibroblast growth factor receptor 1, PTEN - phosphatase and tensin homolog, MTOR - mechanistic target of rapamycin (serine/threonine kinase), CXCL12 - chemokine (c-x-c motif) ligand 12, HES1 - hairy and enhancer of split 1, (drosophila), MYB - v-myb avian myeloblastosis viral oncogene homolog, PLAG1 - pleiomorphic adenoma gene 1, DICER1 - dicer 1, …
GO:0010948	negative regulation of cell cycle process	8.95E-10	4.17E-08	4.88	14224	244	263	22	[CTDSP2 - ctd (carboxy-terminal domain, rna polymerase ii, polypeptide a) small phosphatase 2, RBL2 - retinoblastoma-like 2 (p130), PKD2 - polycystic kidney disease 2 (autosomal dominant), CHEK1 - checkpoint kinase 1, RB1 - retinoblastoma 1, BRCA1 - breast cancer 1, early onset, SOX4 - sry (sex determining region y)-box 4, PTEN - phosphatase and tensin homolog, FBXW7 - f-box and wd repeat domain …
GO:0032880	regulation of protein localization	9.61E-10	4.46E-08	2.77	14224	839	263	43	[CADM1 - cell adhesion molecule 1, PKD2 - polycystic kidney disease 2 (autosomal dominant), ARL2 - adp-ribosylation factor-like 2, CDH1 - cadherin 1, type 1, e-cadherin (epithelial), CCNE1 - cyclin e1, MTOR - mechanistic target of rapamycin (serine/threonine kinase), FBXW7 - f-box and wd repeat domain containing 7, e3 ubiquitin protein ligase, MIF - macrophage migration inhibitory factor (glycosy…
GO:0010038	response to metal ion	9.65E-10	4.47E-08	4.64	14224	268	263	23	[PKD2 - polycystic kidney disease 2 (autosomal dominant), ICAM1 - intercellular adhesion molecule 1, MAPK9 - mitogen-activated protein kinase 9, MT2A - metallothionein 2a, MAPK8 - mitogen-activated protein kinase 8, AKT1 - v-akt murine thymoma viral oncogene homolog 1, CDH1 - cadherin 1, type 1, e-cadherin (epithelial), PTEN - phosphatase and tensin homolog, CAV1 - caveolin 1, caveolae protein, 2…
GO:0048511	rhythmic process	9.67E-10	4.47E-08	4.86	14224	245	263	22	[ID2 - inhibitor of dna binding 2, dominant negative helix-loop-helix protein, ICAM1 - intercellular adhesion molecule 1, MAPK9 - mitogen-activated protein kinase 9, VEGFA - vascular endothelial growth factor a, MAPK8 - mitogen-activated protein kinase 8, SLC6A4 - solute carrier family 6 (neurotransmitter transporter), member 4, PTEN - phosphatase and tensin homolog, TP53 - tumor protein p53, EGR…
GO:0050867	positive regulation of cell activation	1.04E-09	4.78E-08	4.62	14224	269	263	23	[LAMP1 - lysosomal-associated membrane protein 1, CD38 - cd38 molecule, AKT1 - v-akt murine thymoma viral oncogene homolog 1, SOCS5 - suppressor of cytokine signaling 5, PRDM1 - pr domain containing 1, with znf domain, MTOR - mechanistic target of rapamycin (serine/threonine kinase), CAV1 - caveolin 1, caveolae protein, 22kda, CDKN1A - cyclin-dependent kinase inhibitor 1a (p21, cip1), MIF - macro…
GO:0043410	positive regulation of MAPK cascade	1.12E-09	5.15E-08	3.72	14224	422	263	29	[ICAM1 - intercellular adhesion molecule 1, FGFR3 - fibroblast growth factor receptor 3, FGFR1 - fibroblast growth factor receptor 1, PTEN - phosphatase and tensin homolog, FBXW7 - f-box and wd repeat domain containing 7, e3 ubiquitin protein ligase, MIF - macrophage migration inhibitory factor (glycosylation-inhibiting factor), RAF1 - v-raf-1 murine leukemia viral oncogene homolog 1, KDR - kinas…
GO:0031400	negative regulation of protein modification process	1.12E-09	5.14E-08	3.34	14224	534	263	33	[TIMP3 - timp metallopeptidase inhibitor 3, SOCS5 - suppressor of cytokine signaling 5, SOCS6 - suppressor of cytokine signaling 6, BRCA1 - breast cancer 1, early onset, PTEN - phosphatase and tensin homolog, MTOR - mechanistic target of rapamycin (serine/threonine kinase), ADAR - adenosine deaminase, rna-specific, PPARGC1A - peroxisome proliferator-activated receptor gamma, coactivator 1 alpha, …
GO:0001775	cell activation	1.32E-09	6.00E-08	2.79	14224	815	263	42	[SIRPA - signal-regulatory protein alpha, ICAM1 - intercellular adhesion molecule 1, CCND3 - cyclin d3, MIF - macrophage migration inhibitory factor (glycosylation-inhibiting factor), RAF1 - v-raf-1 murine leukemia viral oncogene homolog 1, EGR1 - early growth response 1, COL3A1 - collagen, type iii, alpha 1, RAB14 - rab14, member ras oncogene family, GRN - granulin, TLR4 - toll-like receptor 4, …
GO:0071356	cellular response to tumor necrosis factor	1.35E-09	6.12E-08	8.23	14224	92	263	14	[ICAM1 - intercellular adhesion molecule 1, AKT1 - v-akt murine thymoma viral oncogene homolog 1, BRCA1 - breast cancer 1, early onset, CCL8 - chemokine (c-c motif) ligand 8, KLF2 - kruppel-like factor 2 (lung), CCL1 - chemokine (c-c motif) ligand 1, IKBKB - inhibitor of kappa light polypeptide gene enhancer in b-cells, kinase beta, CCL26 - chemokine (c-c motif) ligand 26, PPARGC1A - peroxisome p…
GO:0010638	positive regulation of organelle organization	1.36E-09	6.15E-08	3.32	14224	538	263	33	[ICAM1 - intercellular adhesion molecule 1, ARL2 - adp-ribosylation factor-like 2, BRCA1 - breast cancer 1, early onset, MTOR - mechanistic target of rapamycin (serine/threonine kinase), FBXW7 - f-box and wd repeat domain containing 7, e3 ubiquitin protein ligase, HES1 - hairy and enhancer of split 1, (drosophila), TP53 - tumor protein p53, BCL2L11 - bcl2-like 11 (apoptosis facilitator), KDR - ki…
GO:0098727	maintenance of cell number	1.37E-09	6.20E-08	6.87	14224	126	263	16	[LIN28A - lin-28 homolog a (c. elegans), IGF2BP1 - insulin-like growth factor 2 mrna binding protein 1, YAP1 - yes-associated protein 1, SOX4 - sry (sex determining region y)-box 4, STAT3 - signal transducer and activator of transcription 3 (acute-phase response factor), RAF1 - v-raf-1 murine leukemia viral oncogene homolog 1, KLF4 - kruppel-like factor 4 (gut), HES1 - hairy and enhancer of split…
GO:0007569	cell aging	1.44E-09	6.47E-08	10.3	14224	63	263	12	[TP53 - tumor protein p53, ID2 - inhibitor of dna binding 2, dominant negative helix-loop-helix protein, ICAM1 - intercellular adhesion molecule 1, CHEK1 - checkpoint kinase 1, BCL2 - b-cell cll/lymphoma 2, HMGA1 - high mobility group at-hook 1, CDKN1A - cyclin-dependent kinase inhibitor 1a (p21, cip1), MTOR - mechanistic target of rapamycin (serine/threonine kinase), TP63 - tumor protein p63, HR…
GO:0001933	negative regulation of protein phosphorylation	1.49E-09	6.69E-08	4.04	14224	348	263	26	[TIMP3 - timp metallopeptidase inhibitor 3, SOCS5 - suppressor of cytokine signaling 5, SOCS6 - suppressor of cytokine signaling 6, PTEN - phosphatase and tensin homolog, MTOR - mechanistic target of rapamycin (serine/threonine kinase), ADAR - adenosine deaminase, rna-specific, PPARGC1A - peroxisome proliferator-activated receptor gamma, coactivator 1 alpha, TLR4 - toll-like receptor 4, FOXO1 - f…
GO:0045165	cell fate commitment	1.55E-09	6.92E-08	6.81	14224	127	263	16	[ID2 - inhibitor of dna binding 2, dominant negative helix-loop-helix protein, TGFBR1 - transforming growth factor, beta receptor 1, PRDM1 - pr domain containing 1, with znf domain, SPRY2 - sprouty homolog 2 (drosophila), SOX5 - sry (sex determining region y)-box 5, STAT3 - signal transducer and activator of transcription 3 (acute-phase response factor), BMP2 - bone morphogenetic protein 2, WNT4 …
GO:0070201	regulation of establishment of protein localization	1.56E-09	6.97E-08	2.97	14224	692	263	38	[CADM1 - cell adhesion molecule 1, PKD2 - polycystic kidney disease 2 (autosomal dominant), ARL2 - adp-ribosylation factor-like 2, CDH1 - cadherin 1, type 1, e-cadherin (epithelial), MTOR - mechanistic target of rapamycin (serine/threonine kinase), FBXW7 - f-box and wd repeat domain containing 7, e3 ubiquitin protein ligase, MIF - macrophage migration inhibitory factor (glycosylation-inhibiting f…
GO:0032386	regulation of intracellular transport	1.68E-09	7.45E-08	3.46	14224	485	263	31	[PKD2 - polycystic kidney disease 2 (autosomal dominant), ATP2A2 - atpase, ca++ transporting, cardiac muscle, slow twitch 2, CDH1 - cadherin 1, type 1, e-cadherin (epithelial), MTOR - mechanistic target of rapamycin (serine/threonine kinase), FBXW7 - f-box and wd repeat domain containing 7, e3 ubiquitin protein ligase, MDM2 - mdm2 oncogene, e3 ubiquitin protein ligase, CHRM1 - cholinergic recepto…
GO:0045637	regulation of myeloid cell differentiation	1.75E-09	7.77E-08	5.2	14224	208	263	20	[CDK6 - cyclin-dependent kinase 6, ARNT - aryl hydrocarbon receptor nuclear translocator, RB1 - retinoblastoma 1, ACVR2A - activin a receptor, type iia, MTOR - mechanistic target of rapamycin (serine/threonine kinase), HMGB2 - high mobility group box 2, STAT3 - signal transducer and activator of transcription 3 (acute-phase response factor), RUNX1 - runt-related transcription factor 1, POU4F2 - p…
GO:1901991	negative regulation of mitotic cell cycle phase transition	1.80E-09	7.94E-08	5.5	14224	187	263	19	[CTDSP2 - ctd (carboxy-terminal domain, rna polymerase ii, polypeptide a) small phosphatase 2, RBL2 - retinoblastoma-like 2 (p130), PKD2 - polycystic kidney disease 2 (autosomal dominant), RB1 - retinoblastoma 1, BRCA1 - breast cancer 1, early onset, SOX4 - sry (sex determining region y)-box 4, PTEN - phosphatase and tensin homolog, CDKN1A - cyclin-dependent kinase inhibitor 1a (p21, cip1), TP63 …
GO:0016202	regulation of striated muscle tissue development	1.89E-09	8.33E-08	7.31	14224	111	263	15	[TGFBR1 - transforming growth factor, beta receptor 1, FGFR1 - fibroblast growth factor receptor 1, PTEN - phosphatase and tensin homolog, SOX6 - sry (sex determining region y)-box 6, MTOR - mechanistic target of rapamycin (serine/threonine kinase), TGFBR2 - transforming growth factor, beta receptor ii (70/80kda), MTPN - myotrophin, BMP2 - bone morphogenetic protein 2, PIM1 - pim-1 oncogene, WNT3…
GO:0045930	negative regulation of mitotic cell cycle	1.91E-09	8.40E-08	4.68	14224	254	263	22	[CTDSP2 - ctd (carboxy-terminal domain, rna polymerase ii, polypeptide a) small phosphatase 2, RBL2 - retinoblastoma-like 2 (p130), PKD2 - polycystic kidney disease 2 (autosomal dominant), CHEK1 - checkpoint kinase 1, RB1 - retinoblastoma 1, BRCA1 - breast cancer 1, early onset, SOX4 - sry (sex determining region y)-box 4, PTEN - phosphatase and tensin homolog, CDKN1A - cyclin-dependent kinase in…
GO:1903708	positive regulation of hemopoiesis	2.01E-09	8.79E-08	6.21	14224	148	263	17	[ARNT - aryl hydrocarbon receptor nuclear translocator, SOCS5 - suppressor of cytokine signaling 5, RB1 - retinoblastoma 1, PRDM1 - pr domain containing 1, with znf domain, ACVR2A - activin a receptor, type iia, STAT3 - signal transducer and activator of transcription 3 (acute-phase response factor), HMGB2 - high mobility group box 2, TGFBR2 - transforming growth factor, beta receptor ii (70/80kd…
GO:2001237	negative regulation of extrinsic apoptotic signaling pathway	2.08E-09	9.08E-08	7.97	14224	95	263	14	[TGFBR1 - transforming growth factor, beta receptor 1, ICAM1 - intercellular adhesion molecule 1, AKT1 - v-akt murine thymoma viral oncogene homolog 1, YAP1 - yes-associated protein 1, RFFL - ring finger and fyve-like domain containing e3 ubiquitin protein ligase, BRCA1 - breast cancer 1, early onset, HMGB2 - high mobility group box 2, RAF1 - v-raf-1 murine leukemia viral oncogene homolog 1, IL1A…
GO:0050776	regulation of immune response	2.27E-09	9.89E-08	2.88	14224	733	263	39	[CADM1 - cell adhesion molecule 1, ICAM1 - intercellular adhesion molecule 1, MYH2 - myosin, heavy chain 2, skeletal muscle, adult, SOCS5 - suppressor of cytokine signaling 5, PTEN - phosphatase and tensin homolog, HMGB2 - high mobility group box 2, MIF - macrophage migration inhibitory factor (glycosylation-inhibiting factor), RAF1 - v-raf-1 murine leukemia viral oncogene homolog 1, ADAR - adeno…
GO:0009991	response to extracellular stimulus	2.27E-09	9.87E-08	3.96	14224	355	263	26	[ICAM1 - intercellular adhesion molecule 1, SLC6A4 - solute carrier family 6 (neurotransmitter transporter), member 4, PTEN - phosphatase and tensin homolog, MTOR - mechanistic target of rapamycin (serine/threonine kinase), DSC2 - desmocollin 2, MDM2 - mdm2 oncogene, e3 ubiquitin protein ligase, TP53 - tumor protein p53, PPARGC1A - peroxisome proliferator-activated receptor gamma, coactivator 1 a…
GO:1901342	regulation of vasculature development	2.45E-09	1.06E-07	5.1	14224	212	263	20	[ITGA5 - integrin, alpha 5 (fibronectin receptor, alpha polypeptide), VEGFA - vascular endothelial growth factor a, HIPK1 - homeodomain interacting protein kinase 1, BRCA1 - breast cancer 1, early onset, TGFBR2 - transforming growth factor, beta receptor ii (70/80kda), IL1A - interleukin 1, alpha, RUNX1 - runt-related transcription factor 1, KLF4 - kruppel-like factor 4 (gut), EGR1 - early growth…
GO:0071902	positive regulation of protein serine/threonine kinase activity	2.52E-09	1.09E-07	4.24	14224	306	263	24	[TGFBR1 - transforming growth factor, beta receptor 1, PKD2 - polycystic kidney disease 2 (autosomal dominant), VEGFA - vascular endothelial growth factor a, MAP3K12 - mitogen-activated protein kinase kinase kinase 12, KRAS - kirsten rat sarcoma viral oncogene homolog, AKT1 - v-akt murine thymoma viral oncogene homolog 1, FGFR1 - fibroblast growth factor receptor 1, SPRY2 - sprouty homolog 2 (dro…
GO:0023014	signal transduction by protein phosphorylation	3.02E-09	1.30E-07	4.05	14224	334	263	25	[FGFR3 - fibroblast growth factor receptor 3, FGFR1 - fibroblast growth factor receptor 1, ACVR2A - activin a receptor, type iia, RAF1 - v-raf-1 murine leukemia viral oncogene homolog 1, KDR - kinase insert domain receptor (a type iii receptor tyrosine kinase), MAP2K4 - mitogen-activated protein kinase kinase 4, JAK1 - janus kinase 1, IRS2 - insulin receptor substrate 2, POU4F2 - pou class 4 home…
GO:1901988	negative regulation of cell cycle phase transition	3.33E-09	1.43E-07	5.3	14224	194	263	19	[CTDSP2 - ctd (carboxy-terminal domain, rna polymerase ii, polypeptide a) small phosphatase 2, RBL2 - retinoblastoma-like 2 (p130), PKD2 - polycystic kidney disease 2 (autosomal dominant), RB1 - retinoblastoma 1, BRCA1 - breast cancer 1, early onset, SOX4 - sry (sex determining region y)-box 4, PTEN - phosphatase and tensin homolog, CDKN1A - cyclin-dependent kinase inhibitor 1a (p21, cip1), TP63 …
GO:0050731	positive regulation of peptidyl-tyrosine phosphorylation	3.43E-09	1.47E-07	6.46	14224	134	263	16	[ITGA5 - integrin, alpha 5 (fibronectin receptor, alpha polypeptide), ICAM1 - intercellular adhesion molecule 1, VEGFA - vascular endothelial growth factor a, FGFR3 - fibroblast growth factor receptor 3, FBXW7 - f-box and wd repeat domain containing 7, e3 ubiquitin protein ligase, MTOR - mechanistic target of rapamycin (serine/threonine kinase), STAT3 - signal transducer and activator of transcri…
GO:0019216	regulation of lipid metabolic process	3.48E-09	1.48E-07	4.17	14224	311	263	24	[RBL1 - retinoblastoma-like 1 (p107), ID2 - inhibitor of dna binding 2, dominant negative helix-loop-helix protein, RBL2 - retinoblastoma-like 2 (p130), AKT2 - v-akt murine thymoma viral oncogene homolog 2, AKT1 - v-akt murine thymoma viral oncogene homolog 1, FGFR3 - fibroblast growth factor receptor 3, RB1 - retinoblastoma 1, BRCA1 - breast cancer 1, early onset, MTOR - mechanistic target of ra…
GO:0044843	cell cycle G1/S phase transition	3.62E-09	1.54E-07	7.65	14224	99	263	14	[CDK6 - cyclin-dependent kinase 6, CDC25A - cell division cycle 25a, AKT1 - v-akt murine thymoma viral oncogene homolog 1, WEE1 - wee1 homolog (s. pombe), RB1 - retinoblastoma 1, CCNE1 - cyclin e1, CDKN1A - cyclin-dependent kinase inhibitor 1a (p21, cip1), CDC34 - cell division cycle 34, CCNA2 - cyclin a2, CCND1 - cyclin d1, MYC - v-myc avian myelocytomatosis viral oncogene homolog, CDK2 - cyclin…
GO:0032870	cellular response to hormone stimulus	4.22E-09	1.79E-07	4.49	14224	265	263	22	[ICAM1 - intercellular adhesion molecule 1, AKT2 - v-akt murine thymoma viral oncogene homolog 2, AKT1 - v-akt murine thymoma viral oncogene homolog 1, PTEN - phosphatase and tensin homolog, STAT3 - signal transducer and activator of transcription 3 (acute-phase response factor), CAV1 - caveolin 1, caveolae protein, 22kda, CPEB2 - cytoplasmic polyadenylation element binding protein 2, MDM2 - mdm2…
GO:0043086	negative regulation of catalytic activity	4.63E-09	1.96E-07	2.91	14224	688	263	37	[ARL2 - adp-ribosylation factor-like 2, TIMP3 - timp metallopeptidase inhibitor 3, BIRC5 - baculoviral iap repeat containing 5, RECK - reversion-inducing-cysteine-rich protein with kazal motifs, SOCS5 - suppressor of cytokine signaling 5, SOCS6 - suppressor of cytokine signaling 6, PTEN - phosphatase and tensin homolog, RAF1 - v-raf-1 murine leukemia viral oncogene homolog 1, MDM2 - mdm2 oncogene…
GO:0010721	negative regulation of cell development	4.71E-09	1.99E-07	4.67	14224	243	263	21	[ID2 - inhibitor of dna binding 2, dominant negative helix-loop-helix protein, LIN28A - lin-28 homolog a (c. elegans), SLC6A4 - solute carrier family 6 (neurotransmitter transporter), member 4, VIM - vimentin, PTPRO - protein tyrosine phosphatase, receptor type, o, PTEN - phosphatase and tensin homolog, STAT3 - signal transducer and activator of transcription 3 (acute-phase response factor), MDM2…
GO:0048729	tissue morphogenesis	5.40E-09	2.27E-07	4.08	14224	318	263	24	[TGFBR1 - transforming growth factor, beta receptor 1, PKD2 - polycystic kidney disease 2 (autosomal dominant), VEGFA - vascular endothelial growth factor a, KRAS - kirsten rat sarcoma viral oncogene homolog, HOXB4 - homeobox b4, FGFR1 - fibroblast growth factor receptor 1, YAP1 - yes-associated protein 1, TP63 - tumor protein p63, TGFBR2 - transforming growth factor, beta receptor ii (70/80kda),…
GO:0048589	developmental growth	5.45E-09	2.29E-07	4.64	14224	245	263	21	[BDNF - brain-derived neurotrophic factor, FGFR3 - fibroblast growth factor receptor 3, YAP1 - yes-associated protein 1, SPRY2 - sprouty homolog 2 (drosophila), CDKN1C - cyclin-dependent kinase inhibitor 1c (p57, kip2), PTEN - phosphatase and tensin homolog, MTOR - mechanistic target of rapamycin (serine/threonine kinase), KLF2 - kruppel-like factor 2 (lung), TGFBR2 - transforming growth factor, …
GO:0045936	negative regulation of phosphate metabolic process	6.09E-09	2.55E-07	3.36	14224	483	263	30	[TIMP3 - timp metallopeptidase inhibitor 3, SOCS5 - suppressor of cytokine signaling 5, SOCS6 - suppressor of cytokine signaling 6, PTEN - phosphatase and tensin homolog, MTOR - mechanistic target of rapamycin (serine/threonine kinase), STAT3 - signal transducer and activator of transcription 3 (acute-phase response factor), ADAR - adenosine deaminase, rna-specific, PPARGC1A - peroxisome prolifer…
GO:0032642	regulation of chemokine production	6.09E-09	2.54E-07	10.44	14224	57	263	11	[EGR1 - early growth response 1, SOCS5 - suppressor of cytokine signaling 5, NR1H4 - nuclear receptor subfamily 1, group h, member 4, TLR4 - toll-like receptor 4, MIF - macrophage migration inhibitory factor (glycosylation-inhibiting factor), IL6 - interleukin 6 (interferon, beta 2), IL1A - interleukin 1, alpha, KLF4 - kruppel-like factor 4 (gut), IL6R - interleukin 6 receptor, HIF1A - hypoxia in…
GO:0008150	biological_process	6.35E-09	2.64E-07	1.08	14224	13090	263	262	[PCGF5 - polycomb group ring finger 5, MYLIP - myosin regulatory light chain interacting protein, MAPRE1 - microtubule-associated protein, rp/eb family, member 1, REV3L - rev3-like, polymerase (dna directed), zeta, catalytic subunit, ATAT1 - alpha tubulin acetyltransferase 1, BRCA1 - breast cancer 1, early onset, HES1 - hairy and enhancer of split 1, (drosophila), LDHB - lactate dehydrogenase b, …
GO:0010563	negative regulation of phosphorus metabolic process	6.39E-09	2.65E-07	3.35	14224	484	263	30	[TIMP3 - timp metallopeptidase inhibitor 3, SOCS5 - suppressor of cytokine signaling 5, SOCS6 - suppressor of cytokine signaling 6, PTEN - phosphatase and tensin homolog, MTOR - mechanistic target of rapamycin (serine/threonine kinase), STAT3 - signal transducer and activator of transcription 3 (acute-phase response factor), ADAR - adenosine deaminase, rna-specific, PPARGC1A - peroxisome prolifer…
GO:0030522	intracellular receptor signaling pathway	6.67E-09	2.76E-07	5.75	14224	160	263	17	[ARNT - aryl hydrocarbon receptor nuclear translocator, RB1 - retinoblastoma 1, CCNE1 - cyclin e1, BRCA1 - breast cancer 1, early onset, STAT3 - signal transducer and activator of transcription 3 (acute-phase response factor), IKBKB - inhibitor of kappa light polypeptide gene enhancer in b-cells, kinase beta, DCBLD2 - discoidin, cub and lccl domain containing 2, ESR2 - estrogen receptor 2 (er bet…
GO:0048545	response to steroid hormone	8.16E-09	3.36E-07	5.32	14224	183	263	18	[ICAM1 - intercellular adhesion molecule 1, CD38 - cd38 molecule, KRAS - kirsten rat sarcoma viral oncogene homolog, CAV1 - caveolin 1, caveolae protein, 22kda, CDKN1A - cyclin-dependent kinase inhibitor 1a (p21, cip1), HMGB2 - high mobility group box 2, CCL1 - chemokine (c-c motif) ligand 1, TGFBR2 - transforming growth factor, beta receptor ii (70/80kda), MDM2 - mdm2 oncogene, e3 ubiquitin prot…
GO:0044249	cellular biosynthetic process	8.23E-09	3.39E-07	1.63	14224	3576	263	108	[PCGF5 - polycomb group ring finger 5, CDC25A - cell division cycle 25a, BIRC5 - baculoviral iap repeat containing 5, REV3L - rev3-like, polymerase (dna directed), zeta, catalytic subunit, BRCA1 - breast cancer 1, early onset, MIF - macrophage migration inhibitory factor (glycosylation-inhibiting factor), HES1 - hairy and enhancer of split 1, (drosophila), NCOR2 - nuclear receptor corepressor 2, …
GO:0071241	cellular response to inorganic substance	8.89E-09	3.64E-07	6.05	14224	143	263	16	[PKD2 - polycystic kidney disease 2 (autosomal dominant), MAPK9 - mitogen-activated protein kinase 9, MAPK8 - mitogen-activated protein kinase 8, MT2A - metallothionein 2a, AKT1 - v-akt murine thymoma viral oncogene homolog 1, CDH1 - cadherin 1, type 1, e-cadherin (epithelial), MMP9 - matrix metallopeptidase 9 (gelatinase b, 92kda gelatinase, 92kda type iv collagenase), RAD51 - rad51 recombinase,…
GO:0043388	positive regulation of DNA binding	8.93E-09	3.65E-07	11.76	14224	46	263	10	[HES1 - hairy and enhancer of split 1, (drosophila), HAND2 - heart and neural crest derivatives expressed 2, WNT3A - wingless-type mmtv integration site family, member 3a, POU4F2 - pou class 4 homeobox 2, RB1 - retinoblastoma 1, HMGB2 - high mobility group box 2, MMP9 - matrix metallopeptidase 9 (gelatinase b, 92kda gelatinase, 92kda type iv collagenase), HMGA2 - high mobility group at-hook 2, KL…
GO:0019827	stem cell population maintenance	8.94E-09	3.65E-07	6.54	14224	124	263	15	[LIN28A - lin-28 homolog a (c. elegans), IGF2BP1 - insulin-like growth factor 2 mrna binding protein 1, YAP1 - yes-associated protein 1, SOX4 - sry (sex determining region y)-box 4, STAT3 - signal transducer and activator of transcription 3 (acute-phase response factor), RAF1 - v-raf-1 murine leukemia viral oncogene homolog 1, KLF4 - kruppel-like factor 4 (gut), HES1 - hairy and enhancer of split…
GO:0051961	negative regulation of nervous system development	9.27E-09	3.77E-07	4.72	14224	229	263	20	[ID2 - inhibitor of dna binding 2, dominant negative helix-loop-helix protein, LIN28A - lin-28 homolog a (c. elegans), SLC6A4 - solute carrier family 6 (neurotransmitter transporter), member 4, VIM - vimentin, PTPRO - protein tyrosine phosphatase, receptor type, o, PTEN - phosphatase and tensin homolog, STAT3 - signal transducer and activator of transcription 3 (acute-phase response factor), MDM2…
