# Supplementary material for: A comparative characterization of the circulating miRNome in whole blood and serum of HCC patients
Source: Sci Rep. 2019 Jun 4;9:8265. doi: 10.1038/s41598-019-44580-x (PMC6547851; doi:10.1038/s41598-019-44580-x)
Supplement: Supplementary file 3 — Supporting file 2 [file 41598_2019_44580_MOESM3_ESM.xlsx]

## Sheet: analisi arricchimento Gorilla v
A comparative characterization of the circulating miRNome in whole blood and serum of HCC patients
Devis Pascut1*, Helena Krmac2, Francesca Gilardi1, Riccardo Patti3,4, Raffaella Calligaris2, Lory Saveria Crocè1,3,4, and Claudio Tiribelli1
GO Term	Description	P-value	FDR q-value	Enrichment	N	B	n	b	Genes
GO:0048522	positive regulation of cellular process	1.65E-98	2.43E-94	2.29	14226	4075	715	469	[LIMK1 - lim domain kinase 1, LIF - leukemia inhibitory factor, ABCA1 - atp-binding cassette, sub-family a (abc1), member 1, PODXL - podocalyxin-like, CARD11 - caspase recruitment domain family, member 11, NCOR2 - nuclear receptor corepressor 2, PMAIP1 - phorbol-12-myristate-13-acetate-induced protein 1, ABL2 - c-abl oncogene 2, non-receptor tyrosine kinase, SPI1 - spleen focus forming virus (sff…
GO:0048518	positive regulation of biological process	1.59E-95	1.17E-91	2.16	14226	4513	715	490	[LIMK1 - lim domain kinase 1, LIF - leukemia inhibitory factor, ABCA1 - atp-binding cassette, sub-family a (abc1), member 1, PODXL - podocalyxin-like, CARD11 - caspase recruitment domain family, member 11, NCOR2 - nuclear receptor corepressor 2, PMAIP1 - phorbol-12-myristate-13-acetate-induced protein 1, ABL2 - c-abl oncogene 2, non-receptor tyrosine kinase, SPI1 - spleen focus forming virus (sff…
GO:0009893	positive regulation of metabolic process	3.19E-92	1.56E-88	2.69	14226	2785	715	377	[MYLIP - myosin regulatory light chain interacting protein, HSPA1B - heat shock 70kda protein 1b, BNIP3 - bcl2/adenovirus e1b 19kda interacting protein 3, BNIP3L - bcl2/adenovirus e1b 19kda interacting protein 3-like, HSF2 - heat shock transcription factor 2, CASZ1 - castor zinc finger 1, BRCA2 - breast cancer 2, early onset, BRCA1 - breast cancer 1, early onset, BRAF - v-raf murine sarcoma viral…
GO:0031325	positive regulation of cellular metabolic process	2.24E-91	8.23E-88	2.78	14226	2592	715	362	[BNIP3 - bcl2/adenovirus e1b 19kda interacting protein 3, BNIP3L - bcl2/adenovirus e1b 19kda interacting protein 3-like, HSF2 - heat shock transcription factor 2, CASZ1 - castor zinc finger 1, BRCA2 - breast cancer 2, early onset, BRCA1 - breast cancer 1, early onset, BRAF - v-raf murine sarcoma viral oncogene homolog b, LIF - leukemia inhibitory factor, ABCA1 - atp-binding cassette, sub-family a…
GO:0010604	positive regulation of macromolecule metabolic process	3.21E-91	9.43E-88	2.78	14226	2595	715	362	[MYLIP - myosin regulatory light chain interacting protein, HSPA1B - heat shock 70kda protein 1b, HSF2 - heat shock transcription factor 2, CASZ1 - castor zinc finger 1, BRCA2 - breast cancer 2, early onset, BRCA1 - breast cancer 1, early onset, BRAF - v-raf murine sarcoma viral oncogene homolog b, LIF - leukemia inhibitory factor, TICAM1 - toll-like receptor adaptor molecule 1, CARD11 - caspase …
GO:0051173	positive regulation of nitrogen compound metabolic process	6.83E-91	1.67E-87	2.83	14226	2492	715	354	[MYLIP - myosin regulatory light chain interacting protein, HSF2 - heat shock transcription factor 2, CASZ1 - castor zinc finger 1, BRCA2 - breast cancer 2, early onset, BRCA1 - breast cancer 1, early onset, BRAF - v-raf murine sarcoma viral oncogene homolog b, LIF - leukemia inhibitory factor, ABCA1 - atp-binding cassette, sub-family a (abc1), member 1, TICAM1 - toll-like receptor adaptor molecu…
GO:0042127	regulation of cell proliferation	2.04E-82	4.27E-79	3.73	14226	1300	715	244	[HSPA1B - heat shock 70kda protein 1b, BRCA2 - breast cancer 2, early onset, BRCA1 - breast cancer 1, early onset, BRAF - v-raf murine sarcoma viral oncogene homolog b, LIF - leukemia inhibitory factor, CD274 - cd274 molecule, TICAM1 - toll-like receptor adaptor molecule 1, CARD11 - caspase recruitment domain family, member 11, ABL2 - c-abl oncogene 2, non-receptor tyrosine kinase, HRAS - harvey …
GO:0048519	negative regulation of biological process	2.08E-77	3.82E-74	2.14	14226	4062	715	437	[LIMK1 - lim domain kinase 1, LIF - leukemia inhibitory factor, ABCA1 - atp-binding cassette, sub-family a (abc1), member 1, PODXL - podocalyxin-like, NCOR2 - nuclear receptor corepressor 2, SPI1 - spleen focus forming virus (sffv) proviral integration oncogene, ASZ1 - ankyrin repeat, sam and basic leucine zipper domain containing 1, SP3 - sp3 transcription factor, TCL1A - t-cell leukemia/lymphom…
GO:0048523	negative regulation of cellular process	3.29E-76	5.37E-73	2.23	14226	3680	715	412	[LIMK1 - lim domain kinase 1, LIF - leukemia inhibitory factor, ABCA1 - atp-binding cassette, sub-family a (abc1), member 1, PODXL - podocalyxin-like, NCOR2 - nuclear receptor corepressor 2, SPI1 - spleen focus forming virus (sffv) proviral integration oncogene, SP3 - sp3 transcription factor, TCL1A - t-cell leukemia/lymphoma 1a, SOX9 - sry (sex determining region y)-box 9, SOX2 - sry (sex determ…
GO:0044767	single-organism developmental process	4.8E-76	7.04E-73	2.27	14226	3508	715	401	[LIF - leukemia inhibitory factor, PODXL - podocalyxin-like, CARD11 - caspase recruitment domain family, member 11, SPI1 - spleen focus forming virus (sffv) proviral integration oncogene, ASZ1 - ankyrin repeat, sam and basic leucine zipper domain containing 1, SP3 - sp3 transcription factor, TCL1A - t-cell leukemia/lymphoma 1a, SOX9 - sry (sex determining region y)-box 9, SOX5 - sry (sex determin…
GO:0060255	regulation of macromolecule metabolic process	9.8E-72	1.31E-68	1.91	14226	5044	715	483	[LIMK1 - lim domain kinase 1, LIF - leukemia inhibitory factor, CARD11 - caspase recruitment domain family, member 11, NCOR2 - nuclear receptor corepressor 2, PMAIP1 - phorbol-12-myristate-13-acetate-induced protein 1, SPI1 - spleen focus forming virus (sffv) proviral integration oncogene, ASZ1 - ankyrin repeat, sam and basic leucine zipper domain containing 1, TCL1A - t-cell leukemia/lymphoma 1a…
GO:0051171	regulation of nitrogen compound metabolic process	1.11E-71	1.36E-68	1.94	14226	4860	715	473	[LIMK1 - lim domain kinase 1, LIF - leukemia inhibitory factor, ABCA1 - atp-binding cassette, sub-family a (abc1), member 1, CARD11 - caspase recruitment domain family, member 11, NCOR2 - nuclear receptor corepressor 2, PMAIP1 - phorbol-12-myristate-13-acetate-induced protein 1, SPI1 - spleen focus forming virus (sffv) proviral integration oncogene, TCL1A - t-cell leukemia/lymphoma 1a, SP3 - sp3 …
GO:0031323	regulation of cellular metabolic process	1.49E-71	1.69E-68	1.89	14226	5106	715	486	[LIMK1 - lim domain kinase 1, LIF - leukemia inhibitory factor, ABCA1 - atp-binding cassette, sub-family a (abc1), member 1, CARD11 - caspase recruitment domain family, member 11, NCOR2 - nuclear receptor corepressor 2, PMAIP1 - phorbol-12-myristate-13-acetate-induced protein 1, ABL2 - c-abl oncogene 2, non-receptor tyrosine kinase, SPI1 - spleen focus forming virus (sffv) proviral integration on…
GO:0050793	regulation of developmental process	7.07E-71	7.41E-68	2.87	14226	1991	715	287	[BNIP3 - bcl2/adenovirus e1b 19kda interacting protein 3, BNIP2 - bcl2/adenovirus e1b 19kda interacting protein 2, CASZ1 - castor zinc finger 1, BRCA2 - breast cancer 2, early onset, BRCA1 - breast cancer 1, early onset, LIMK1 - lim domain kinase 1, BRAF - v-raf murine sarcoma viral oncogene homolog b, LIF - leukemia inhibitory factor, ABCA1 - atp-binding cassette, sub-family a (abc1), member 1, …
GO:0080090	regulation of primary metabolic process	1.74E-70	1.71E-67	1.91	14226	4989	715	478	[LIMK1 - lim domain kinase 1, LIF - leukemia inhibitory factor, ABCA1 - atp-binding cassette, sub-family a (abc1), member 1, CARD11 - caspase recruitment domain family, member 11, NCOR2 - nuclear receptor corepressor 2, PMAIP1 - phorbol-12-myristate-13-acetate-induced protein 1, SPI1 - spleen focus forming virus (sffv) proviral integration oncogene, TCL1A - t-cell leukemia/lymphoma 1a, SP3 - sp3 …
GO:0032502	developmental process	5.6E-70	5.14E-67	2.13	14226	3862	715	413	[LIMK1 - lim domain kinase 1, LIF - leukemia inhibitory factor, PODXL - podocalyxin-like, CARD11 - caspase recruitment domain family, member 11, SPI1 - spleen focus forming virus (sffv) proviral integration oncogene, ASZ1 - ankyrin repeat, sam and basic leucine zipper domain containing 1, SP3 - sp3 transcription factor, TCL1A - t-cell leukemia/lymphoma 1a, SOX9 - sry (sex determining region y)-bo…
GO:0019222	regulation of metabolic process	1.66E-69	1.43E-66	1.83	14226	5458	715	501	[LIMK1 - lim domain kinase 1, LIF - leukemia inhibitory factor, ABCA1 - atp-binding cassette, sub-family a (abc1), member 1, CARD11 - caspase recruitment domain family, member 11, NCOR2 - nuclear receptor corepressor 2, PMAIP1 - phorbol-12-myristate-13-acetate-induced protein 1, ABL2 - c-abl oncogene 2, non-receptor tyrosine kinase, SPI1 - spleen focus forming virus (sffv) proviral integration on…
GO:0010628	positive regulation of gene expression	2.14E-69	1.74E-66	3.17	14226	1575	715	251	[HSPA1B - heat shock 70kda protein 1b, HSF2 - heat shock transcription factor 2, CASZ1 - castor zinc finger 1, BRCA2 - breast cancer 2, early onset, BRCA1 - breast cancer 1, early onset, BRAF - v-raf murine sarcoma viral oncogene homolog b, LIF - leukemia inhibitory factor, TICAM1 - toll-like receptor adaptor molecule 1, NCOR2 - nuclear receptor corepressor 2, EPAS1 - endothelial pas domain prote…
GO:0051239	regulation of multicellular organismal process	2.15E-67	1.66E-64	2.65	14226	2272	715	303	[MYLIP - myosin regulatory light chain interacting protein, HSPA1B - heat shock 70kda protein 1b, CASZ1 - castor zinc finger 1, BRCA2 - breast cancer 2, early onset, BRCA1 - breast cancer 1, early onset, LIMK1 - lim domain kinase 1, BRAF - v-raf murine sarcoma viral oncogene homolog b, LIF - leukemia inhibitory factor, ABCA1 - atp-binding cassette, sub-family a (abc1), member 1, CD274 - cd274 mol…
GO:0010557	positive regulation of macromolecule biosynthetic process	5.11E-67	3.75E-64	3.24	14226	1463	715	238	[HSF2 - heat shock transcription factor 2, CASZ1 - castor zinc finger 1, BRCA2 - breast cancer 2, early onset, BRCA1 - breast cancer 1, early onset, LIF - leukemia inhibitory factor, TICAM1 - toll-like receptor adaptor molecule 1, CARD11 - caspase recruitment domain family, member 11, NCOR2 - nuclear receptor corepressor 2, EPAS1 - endothelial pas domain protein 1, TRPS1 - trichorhinophalangeal s…
GO:0009891	positive regulation of biosynthetic process	1.27E-66	8.89E-64	3.11	14226	1587	715	248	[HSF2 - heat shock transcription factor 2, CASZ1 - castor zinc finger 1, BRCA2 - breast cancer 2, early onset, BRCA1 - breast cancer 1, early onset, LIF - leukemia inhibitory factor, ABCA1 - atp-binding cassette, sub-family a (abc1), member 1, TICAM1 - toll-like receptor adaptor molecule 1, CARD11 - caspase recruitment domain family, member 11, NCOR2 - nuclear receptor corepressor 2, EPAS1 - endo…
GO:0031328	positive regulation of cellular biosynthetic process	8.88E-66	5.93E-63	3.11	14226	1566	715	245	[HSF2 - heat shock transcription factor 2, CASZ1 - castor zinc finger 1, BRCA2 - breast cancer 2, early onset, BRCA1 - breast cancer 1, early onset, LIF - leukemia inhibitory factor, ABCA1 - atp-binding cassette, sub-family a (abc1), member 1, TICAM1 - toll-like receptor adaptor molecule 1, CARD11 - caspase recruitment domain family, member 11, NCOR2 - nuclear receptor corepressor 2, EPAS1 - endo…
GO:0045935	positive regulation of nucleobase-containing compound metabolic process	5.65E-65	3.61E-62	3.15	14226	1509	715	239	[HSF2 - heat shock transcription factor 2, CASZ1 - castor zinc finger 1, BRCA2 - breast cancer 2, early onset, BRCA1 - breast cancer 1, early onset, LIF - leukemia inhibitory factor, ABCA1 - atp-binding cassette, sub-family a (abc1), member 1, EPAS1 - endothelial pas domain protein 1, EP300 - e1a binding protein p300, TRPS1 - trichorhinophalangeal syndrome i, SPI1 - spleen focus forming virus (sf…
GO:0045893	positive regulation of transcription, DNA-templated	1.1E-64	6.74E-62	3.43	14226	1252	715	216	[HSF2 - heat shock transcription factor 2, CASZ1 - castor zinc finger 1, BRCA2 - breast cancer 2, early onset, BRCA1 - breast cancer 1, early onset, LIF - leukemia inhibitory factor, EPAS1 - endothelial pas domain protein 1, EP300 - e1a binding protein p300, TRPS1 - trichorhinophalangeal syndrome i, SPI1 - spleen focus forming virus (sffv) proviral integration oncogene, RET - ret proto-oncogene, …
GO:1903508	positive regulation of nucleic acid-templated transcription	1.1E-64	6.47E-62	3.43	14226	1252	715	216	[HSF2 - heat shock transcription factor 2, CASZ1 - castor zinc finger 1, BRCA2 - breast cancer 2, early onset, BRCA1 - breast cancer 1, early onset, LIF - leukemia inhibitory factor, EPAS1 - endothelial pas domain protein 1, TRPS1 - trichorhinophalangeal syndrome i, EP300 - e1a binding protein p300, SPI1 - spleen focus forming virus (sffv) proviral integration oncogene, RET - ret proto-oncogene, …
GO:1902680	positive regulation of RNA biosynthetic process	1.28E-64	7.23E-62	3.43	14226	1253	715	216	[HSF2 - heat shock transcription factor 2, CASZ1 - castor zinc finger 1, BRCA2 - breast cancer 2, early onset, BRCA1 - breast cancer 1, early onset, LIF - leukemia inhibitory factor, EPAS1 - endothelial pas domain protein 1, EP300 - e1a binding protein p300, TRPS1 - trichorhinophalangeal syndrome i, SPI1 - spleen focus forming virus (sffv) proviral integration oncogene, RET - ret proto-oncogene, …
GO:0048583	regulation of response to stimulus	3.45E-63	1.88E-60	2.27	14226	3091	715	353	[HSPA1B - heat shock 70kda protein 1b, BNIP3 - bcl2/adenovirus e1b 19kda interacting protein 3, TSPAN14 - tetraspanin 14, BRCA1 - breast cancer 1, early onset, BRAF - v-raf murine sarcoma viral oncogene homolog b, LIMK1 - lim domain kinase 1, LIF - leukemia inhibitory factor, ABCA1 - atp-binding cassette, sub-family a (abc1), member 1, TICAM1 - toll-like receptor adaptor molecule 1, CARD11 - casp…
GO:0051254	positive regulation of RNA metabolic process	4.26E-63	2.24E-60	3.34	14226	1299	715	218	[HSF2 - heat shock transcription factor 2, CASZ1 - castor zinc finger 1, BRCA2 - breast cancer 2, early onset, BRCA1 - breast cancer 1, early onset, LIF - leukemia inhibitory factor, EPAS1 - endothelial pas domain protein 1, TRPS1 - trichorhinophalangeal syndrome i, EP300 - e1a binding protein p300, SPI1 - spleen focus forming virus (sffv) proviral integration oncogene, RET - ret proto-oncogene, …
GO:0006357	regulation of transcription from RNA polymerase II promoter	6.65E-63	3.37E-60	2.94	14226	1715	715	253	[HSF2 - heat shock transcription factor 2, BRCA1 - breast cancer 1, early onset, TRAK1 - trafficking protein, kinesin binding 1, LIF - leukemia inhibitory factor, NCOR2 - nuclear receptor corepressor 2, EPAS1 - endothelial pas domain protein 1, EP300 - e1a binding protein p300, TRPS1 - trichorhinophalangeal syndrome i, SPI1 - spleen focus forming virus (sffv) proviral integration oncogene, ATF6 -…
GO:0010941	regulation of cell death	2.17E-62	1.06E-59	3.22	14226	1390	715	225	[HSPA1B - heat shock 70kda protein 1b, BNIP3 - bcl2/adenovirus e1b 19kda interacting protein 3, BNIP3L - bcl2/adenovirus e1b 19kda interacting protein 3-like, BNIP2 - bcl2/adenovirus e1b 19kda interacting protein 2, BRCA1 - breast cancer 1, early onset, BRAF - v-raf murine sarcoma viral oncogene homolog b, CD274 - cd274 molecule, CARD11 - caspase recruitment domain family, member 11, NAIP - nlr f…
GO:0050794	regulation of cellular process	1.32E-61	6.25E-59	1.49	14226	8194	715	612	[LIMK1 - lim domain kinase 1, LIF - leukemia inhibitory factor, ABCA1 - atp-binding cassette, sub-family a (abc1), member 1, PODXL - podocalyxin-like, CARD11 - caspase recruitment domain family, member 11, SSX2IP - synovial sarcoma, x breakpoint 2 interacting protein, NCOR2 - nuclear receptor corepressor 2, PMAIP1 - phorbol-12-myristate-13-acetate-induced protein 1, ABL2 - c-abl oncogene 2, non-r…
GO:0048584	positive regulation of response to stimulus	1.53E-61	7.02E-59	2.94	14226	1679	715	248	[HSPA1B - heat shock 70kda protein 1b, BNIP3 - bcl2/adenovirus e1b 19kda interacting protein 3, TSPAN14 - tetraspanin 14, BRCA1 - breast cancer 1, early onset, LIMK1 - lim domain kinase 1, BRAF - v-raf murine sarcoma viral oncogene homolog b, LIF - leukemia inhibitory factor, TICAM1 - toll-like receptor adaptor molecule 1, NAIP - nlr family, apoptosis inhibitory protein, CARD11 - caspase recruitm…
GO:0010033	response to organic substance	1.35E-60	6.02E-58	2.91	14226	1697	715	248	[BRCA1 - breast cancer 1, early onset, BRAF - v-raf murine sarcoma viral oncogene homolog b, ABCA1 - atp-binding cassette, sub-family a (abc1), member 1, CD274 - cd274 molecule, TICAM1 - toll-like receptor adaptor molecule 1, NAIP - nlr family, apoptosis inhibitory protein, PMAIP1 - phorbol-12-myristate-13-acetate-induced protein 1, ABL2 - c-abl oncogene 2, non-receptor tyrosine kinase, SPI1 - sp…
GO:0043067	regulation of programmed cell death	3.63E-60	1.57E-57	3.29	14226	1290	715	213	[HSPA1B - heat shock 70kda protein 1b, BNIP3 - bcl2/adenovirus e1b 19kda interacting protein 3, BNIP3L - bcl2/adenovirus e1b 19kda interacting protein 3-like, BNIP2 - bcl2/adenovirus e1b 19kda interacting protein 2, BRCA1 - breast cancer 1, early onset, BRAF - v-raf murine sarcoma viral oncogene homolog b, CD274 - cd274 molecule, CARD11 - caspase recruitment domain family, member 11, NAIP - nlr f…
GO:0045944	positive regulation of transcription from RNA polymerase II promoter	3.97E-60	1.67E-57	3.76	14226	968	715	183	[IL18 - interleukin 18 (interferon-gamma-inducing factor), HSF2 - heat shock transcription factor 2, DDX3X - dead (asp-glu-ala-asp) box helicase 3, x-linked, ARID4B - at rich interactive domain 4b (rbp1-like), MITF - microphthalmia-associated transcription factor, PAX6 - paired box 6, ZEB1 - zinc finger e-box binding homeobox 1, BRCA1 - breast cancer 1, early onset, ARID3B - at rich interactive d…
GO:0070887	cellular response to chemical stimulus	4.49E-60	1.83E-57	3.31	14226	1269	715	211	[HSPA1B - heat shock 70kda protein 1b, BNIP3 - bcl2/adenovirus e1b 19kda interacting protein 3, BNIP3L - bcl2/adenovirus e1b 19kda interacting protein 3-like, BRCA1 - breast cancer 1, early onset, BRAF - v-raf murine sarcoma viral oncogene homolog b, ABCA1 - atp-binding cassette, sub-family a (abc1), member 1, TICAM1 - toll-like receptor adaptor molecule 1, PMAIP1 - phorbol-12-myristate-13-acetat…
GO:0051716	cellular response to stimulus	7.26E-60	2.88E-57	2.54	14226	2288	715	292	[HSPA1B - heat shock 70kda protein 1b, BNIP3 - bcl2/adenovirus e1b 19kda interacting protein 3, BNIP3L - bcl2/adenovirus e1b 19kda interacting protein 3-like, BRCA2 - breast cancer 2, early onset, BRCA1 - breast cancer 1, early onset, BRAF - v-raf murine sarcoma viral oncogene homolog b, ABCA1 - atp-binding cassette, sub-family a (abc1), member 1, TICAM1 - toll-like receptor adaptor molecule 1, P…
GO:0007166	cell surface receptor signaling pathway	1.09E-59	4.2E-57	2.85	14226	1752	715	251	[LIMK1 - lim domain kinase 1, BRAF - v-raf murine sarcoma viral oncogene homolog b, LIF - leukemia inhibitory factor, ABCA1 - atp-binding cassette, sub-family a (abc1), member 1, TICAM1 - toll-like receptor adaptor molecule 1, CD274 - cd274 molecule, CARD11 - caspase recruitment domain family, member 11, ABL2 - c-abl oncogene 2, non-receptor tyrosine kinase, EP300 - e1a binding protein p300, RET …
GO:0042981	regulation of apoptotic process	1.61E-59	6.05E-57	3.28	14226	1278	715	211	[HSPA1B - heat shock 70kda protein 1b, BNIP3 - bcl2/adenovirus e1b 19kda interacting protein 3, BNIP3L - bcl2/adenovirus e1b 19kda interacting protein 3-like, BNIP2 - bcl2/adenovirus e1b 19kda interacting protein 2, BRCA1 - breast cancer 1, early onset, BRAF - v-raf murine sarcoma viral oncogene homolog b, CD274 - cd274 molecule, CARD11 - caspase recruitment domain family, member 11, NAIP - nlr f…
GO:0032268	regulation of cellular protein metabolic process	5.52E-59	2.02E-56	2.60	14226	2131	715	279	[MYLIP - myosin regulatory light chain interacting protein, HSPA1B - heat shock 70kda protein 1b, BRCA1 - breast cancer 1, early onset, LIMK1 - lim domain kinase 1, BRAF - v-raf murine sarcoma viral oncogene homolog b, LIF - leukemia inhibitory factor, TICAM1 - toll-like receptor adaptor molecule 1, NAIP - nlr family, apoptosis inhibitory protein, NCOR2 - nuclear receptor corepressor 2, PMAIP1 - …
GO:0071310	cellular response to organic substance	8.47E-59	3.03E-56	3.58	14226	1049	715	189	[IL18 - interleukin 18 (interferon-gamma-inducing factor), FLT3 - fms-related tyrosine kinase 3, ZEB1 - zinc finger e-box binding homeobox 1, BRCA1 - breast cancer 1, early onset, BRAF - v-raf murine sarcoma viral oncogene homolog b, IL13 - interleukin 13, ABCA1 - atp-binding cassette, sub-family a (abc1), member 1, TICAM1 - toll-like receptor adaptor molecule 1, DDC - dopa decarboxylase (aromati…
GO:0045595	regulation of cell differentiation	1.16E-58	4.04E-56	3.11	14226	1419	715	222	[CASZ1 - castor zinc finger 1, BNIP2 - bcl2/adenovirus e1b 19kda interacting protein 2, BRAF - v-raf murine sarcoma viral oncogene homolog b, LIMK1 - lim domain kinase 1, LIF - leukemia inhibitory factor, ABCA1 - atp-binding cassette, sub-family a (abc1), member 1, CARD11 - caspase recruitment domain family, member 11, ABL2 - c-abl oncogene 2, non-receptor tyrosine kinase, TRPS1 - trichorhinophal…
GO:0007165	signal transduction	1.89E-58	6.45E-56	2.10	14226	3519	715	372	[BNIP3 - bcl2/adenovirus e1b 19kda interacting protein 3, BRCA2 - breast cancer 2, early onset, BRCA1 - breast cancer 1, early onset, BRAF - v-raf murine sarcoma viral oncogene homolog b, LIMK1 - lim domain kinase 1, LIF - leukemia inhibitory factor, ABCA1 - atp-binding cassette, sub-family a (abc1), member 1, CD274 - cd274 molecule, TICAM1 - toll-like receptor adaptor molecule 1, CARD11 - caspas…
GO:0051246	regulation of protein metabolic process	2.67E-58	8.92E-56	2.53	14226	2269	715	288	[MYLIP - myosin regulatory light chain interacting protein, HSPA1B - heat shock 70kda protein 1b, BRCA1 - breast cancer 1, early onset, LIMK1 - lim domain kinase 1, BRAF - v-raf murine sarcoma viral oncogene homolog b, LIF - leukemia inhibitory factor, TICAM1 - toll-like receptor adaptor molecule 1, NAIP - nlr family, apoptosis inhibitory protein, CARD11 - caspase recruitment domain family, membe…
GO:0042221	response to chemical	3.25E-58	1.06E-55	2.62	14226	2081	715	274	[HSPA1B - heat shock 70kda protein 1b, BNIP3 - bcl2/adenovirus e1b 19kda interacting protein 3, BNIP3L - bcl2/adenovirus e1b 19kda interacting protein 3-like, BRCA1 - breast cancer 1, early onset, BRAF - v-raf murine sarcoma viral oncogene homolog b, ABCA1 - atp-binding cassette, sub-family a (abc1), member 1, TICAM1 - toll-like receptor adaptor molecule 1, CD274 - cd274 molecule, NAIP - nlr fami…
GO:0031399	regulation of protein modification process	2.67E-57	8.53E-55	3.04	14226	1467	715	224	[HSPA1B - heat shock 70kda protein 1b, BRCA1 - breast cancer 1, early onset, BRAF - v-raf murine sarcoma viral oncogene homolog b, LIMK1 - lim domain kinase 1, LIF - leukemia inhibitory factor, TICAM1 - toll-like receptor adaptor molecule 1, EP300 - e1a binding protein p300, PAK4 - p21 protein (cdc42/rac)-activated kinase 4, SPI1 - spleen focus forming virus (sffv) proviral integration oncogene, …
GO:0010646	regulation of cell communication	3.01E-57	9.41E-55	2.35	14226	2663	715	314	[HSPA1B - heat shock 70kda protein 1b, BNIP3 - bcl2/adenovirus e1b 19kda interacting protein 3, TSPAN14 - tetraspanin 14, BRCA1 - breast cancer 1, early onset, BRAF - v-raf murine sarcoma viral oncogene homolog b, LIF - leukemia inhibitory factor, ABCA1 - atp-binding cassette, sub-family a (abc1), member 1, TICAM1 - toll-like receptor adaptor molecule 1, NAIP - nlr family, apoptosis inhibitory pr…
GO:0051094	positive regulation of developmental process	3.84E-57	1.17E-54	3.57	14226	1031	715	185	[IFITM1 - interferon induced transmembrane protein 1, BNIP3 - bcl2/adenovirus e1b 19kda interacting protein 3, FMR1 - fragile x mental retardation 1, IL18 - interleukin 18 (interferon-gamma-inducing factor), BNIP2 - bcl2/adenovirus e1b 19kda interacting protein 2, ZEB1 - zinc finger e-box binding homeobox 1, BRCA1 - breast cancer 1, early onset, BRAF - v-raf murine sarcoma viral oncogene homolog …
GO:0009966	regulation of signal transduction	1.48E-56	4.45E-54	2.43	14226	2422	715	296	[HSPA1B - heat shock 70kda protein 1b, BNIP3 - bcl2/adenovirus e1b 19kda interacting protein 3, TSPAN14 - tetraspanin 14, BRCA1 - breast cancer 1, early onset, BRAF - v-raf murine sarcoma viral oncogene homolog b, LIF - leukemia inhibitory factor, ABCA1 - atp-binding cassette, sub-family a (abc1), member 1, TICAM1 - toll-like receptor adaptor molecule 1, NAIP - nlr family, apoptosis inhibitory pr…
GO:2000026	regulation of multicellular organismal development	2.77E-56	8.12E-54	2.95	14226	1546	715	229	[CASZ1 - castor zinc finger 1, BRCA2 - breast cancer 2, early onset, BRCA1 - breast cancer 1, early onset, BRAF - v-raf murine sarcoma viral oncogene homolog b, LIMK1 - lim domain kinase 1, LIF - leukemia inhibitory factor, CARD11 - caspase recruitment domain family, member 11, ABL2 - c-abl oncogene 2, non-receptor tyrosine kinase, EP300 - e1a binding protein p300, TRPS1 - trichorhinophalangeal s…
GO:0023051	regulation of signaling	6.88E-56	1.98E-53	2.32	14226	2698	715	314	[HSPA1B - heat shock 70kda protein 1b, BNIP3 - bcl2/adenovirus e1b 19kda interacting protein 3, TSPAN14 - tetraspanin 14, BRCA1 - breast cancer 1, early onset, BRAF - v-raf murine sarcoma viral oncogene homolog b, LIF - leukemia inhibitory factor, ABCA1 - atp-binding cassette, sub-family a (abc1), member 1, TICAM1 - toll-like receptor adaptor molecule 1, NAIP - nlr family, apoptosis inhibitory pr…
GO:0050789	regulation of biological process	1.3E-55	3.67E-53	1.43	14226	8660	715	621	[LIMK1 - lim domain kinase 1, LIF - leukemia inhibitory factor, ABCA1 - atp-binding cassette, sub-family a (abc1), member 1, PODXL - podocalyxin-like, CARD11 - caspase recruitment domain family, member 11, SSX2IP - synovial sarcoma, x breakpoint 2 interacting protein, NCOR2 - nuclear receptor corepressor 2, PMAIP1 - phorbol-12-myristate-13-acetate-induced protein 1, ABL2 - c-abl oncogene 2, non-r…
GO:0051247	positive regulation of protein metabolic process	1.15E-54	3.18E-52	3.08	14226	1361	715	211	[MYLIP - myosin regulatory light chain interacting protein, BRCA1 - breast cancer 1, early onset, BRAF - v-raf murine sarcoma viral oncogene homolog b, LIF - leukemia inhibitory factor, TICAM1 - toll-like receptor adaptor molecule 1, CARD11 - caspase recruitment domain family, member 11, PMAIP1 - phorbol-12-myristate-13-acetate-induced protein 1, NCOR2 - nuclear receptor corepressor 2, PAK4 - p21…
GO:0051240	positive regulation of multicellular organismal process	1.53E-54	4.16E-52	3.23	14226	1225	715	199	[HSPA1B - heat shock 70kda protein 1b, BRCA1 - breast cancer 1, early onset, LIMK1 - lim domain kinase 1, BRAF - v-raf murine sarcoma viral oncogene homolog b, LIF - leukemia inhibitory factor, TICAM1 - toll-like receptor adaptor molecule 1, CD274 - cd274 molecule, CARD11 - caspase recruitment domain family, member 11, ABL2 - c-abl oncogene 2, non-receptor tyrosine kinase, EP300 - e1a binding pro…
GO:0050896	response to stimulus	1.7E-54	4.55E-52	1.98	14226	3885	715	387	[LIF - leukemia inhibitory factor, ABCA1 - atp-binding cassette, sub-family a (abc1), member 1, PMAIP1 - phorbol-12-myristate-13-acetate-induced protein 1, ABL2 - c-abl oncogene 2, non-receptor tyrosine kinase, SPI1 - spleen focus forming virus (sffv) proviral integration oncogene, TCL1A - t-cell leukemia/lymphoma 1a, SP1 - sp1 transcription factor, SOX9 - sry (sex determining region y)-box 9, SO…
GO:0048869	cellular developmental process	9.96E-54	2.61E-51	2.52	14226	2129	715	270	[BNIP3 - bcl2/adenovirus e1b 19kda interacting protein 3, BRCA2 - breast cancer 2, early onset, BRAF - v-raf murine sarcoma viral oncogene homolog b, LIF - leukemia inhibitory factor, PODXL - podocalyxin-like, CARD11 - caspase recruitment domain family, member 11, EPAS1 - endothelial pas domain protein 1, TRPS1 - trichorhinophalangeal syndrome i, EP300 - e1a binding protein p300, SPI1 - spleen fo…
GO:0048856	anatomical structure development	1.45E-53	3.73E-51	2.31	14226	2627	715	305	[MYLIP - myosin regulatory light chain interacting protein, BNIP3 - bcl2/adenovirus e1b 19kda interacting protein 3, BRCA2 - breast cancer 2, early onset, BRCA1 - breast cancer 1, early onset, LIMK1 - lim domain kinase 1, BRAF - v-raf murine sarcoma viral oncogene homolog b, LIF - leukemia inhibitory factor, PODXL - podocalyxin-like, NAIP - nlr family, apoptosis inhibitory protein, ENPEP - glutam…
GO:0032270	positive regulation of cellular protein metabolic process	2.3E-53	5.83E-51	3.13	14226	1291	715	203	[BRCA1 - breast cancer 1, early onset, BRAF - v-raf murine sarcoma viral oncogene homolog b, LIF - leukemia inhibitory factor, TICAM1 - toll-like receptor adaptor molecule 1, PMAIP1 - phorbol-12-myristate-13-acetate-induced protein 1, NCOR2 - nuclear receptor corepressor 2, PAK4 - p21 protein (cdc42/rac)-activated kinase 4, RET - ret proto-oncogene, HRAS - harvey rat sarcoma viral oncogene homolo…
GO:0019219	regulation of nucleobase-containing compound metabolic process	2.54E-53	6.31E-51	2.04	14226	3559	715	365	[HSPA1B - heat shock 70kda protein 1b, HSF2 - heat shock transcription factor 2, CASZ1 - castor zinc finger 1, BRCA2 - breast cancer 2, early onset, TRAK1 - trafficking protein, kinesin binding 1, BRCA1 - breast cancer 1, early onset, WHSC1L1 - wolf-hirschhorn syndrome candidate 1-like 1, LIF - leukemia inhibitory factor, ABCA1 - atp-binding cassette, sub-family a (abc1), member 1, TICAM1 - toll-…
GO:0006950	response to stress	3.67E-53	8.98E-51	2.39	14226	2407	715	289	[HSPA1B - heat shock 70kda protein 1b, BNIP3 - bcl2/adenovirus e1b 19kda interacting protein 3, BNIP3L - bcl2/adenovirus e1b 19kda interacting protein 3-like, BRCA2 - breast cancer 2, early onset, BRCA1 - breast cancer 1, early onset, ABCA1 - atp-binding cassette, sub-family a (abc1), member 1, TICAM1 - toll-like receptor adaptor molecule 1, NAIP - nlr family, apoptosis inhibitory protein, PMAIP1…
GO:0035556	intracellular signal transduction	6.19E-53	1.49E-50	3.12	14226	1287	715	202	[BNIP3 - bcl2/adenovirus e1b 19kda interacting protein 3, BRCA2 - breast cancer 2, early onset, BRCA1 - breast cancer 1, early onset, BRAF - v-raf murine sarcoma viral oncogene homolog b, LIMK1 - lim domain kinase 1, TICAM1 - toll-like receptor adaptor molecule 1, PMAIP1 - phorbol-12-myristate-13-acetate-induced protein 1, EP300 - e1a binding protein p300, PAK4 - p21 protein (cdc42/rac)-activated…
GO:0009892	negative regulation of metabolic process	2.08E-52	4.93E-50	2.41	14226	2327	715	282	[HSPA1B - heat shock 70kda protein 1b, BNIP3 - bcl2/adenovirus e1b 19kda interacting protein 3, BRCA2 - breast cancer 2, early onset, BRCA1 - breast cancer 1, early onset, LIMK1 - lim domain kinase 1, LIF - leukemia inhibitory factor, NAIP - nlr family, apoptosis inhibitory protein, NCOR2 - nuclear receptor corepressor 2, TRPS1 - trichorhinophalangeal syndrome i, EP300 - e1a binding protein p300,…
GO:0065009	regulation of molecular function	3.51E-52	8.19E-50	2.32	14226	2547	715	297	[HSPA1B - heat shock 70kda protein 1b, BNIP2 - bcl2/adenovirus e1b 19kda interacting protein 2, LIMK1 - lim domain kinase 1, BRAF - v-raf murine sarcoma viral oncogene homolog b, LIF - leukemia inhibitory factor, TICAM1 - toll-like receptor adaptor molecule 1, NAIP - nlr family, apoptosis inhibitory protein, CARD11 - caspase recruitment domain family, member 11, PMAIP1 - phorbol-12-myristate-13-a…
GO:0042325	regulation of phosphorylation	4.47E-52	1.02E-49	3.16	14226	1233	715	196	[BRAF - v-raf murine sarcoma viral oncogene homolog b, LIF - leukemia inhibitory factor, PAK4 - p21 protein (cdc42/rac)-activated kinase 4, RET - ret proto-oncogene, HRAS - harvey rat sarcoma viral oncogene homolog, TBK1 - tank-binding kinase 1, TCL1A - t-cell leukemia/lymphoma 1a, KSR1 - kinase suppressor of ras 1, SOX9 - sry (sex determining region y)-box 9, SOX2 - sry (sex determining region y…
GO:0009719	response to endogenous stimulus	1.16E-51	2.63E-49	3.90	14226	781	715	153	[FLT3 - fms-related tyrosine kinase 3, ZEB1 - zinc finger e-box binding homeobox 1, BRCA1 - breast cancer 1, early onset, BRAF - v-raf murine sarcoma viral oncogene homolog b, CXCL12 - chemokine (c-x-c motif) ligand 12, ABCA1 - atp-binding cassette, sub-family a (abc1), member 1, TICAM1 - toll-like receptor adaptor molecule 1, DDC - dopa decarboxylase (aromatic l-amino acid decarboxylase), APAF1 …
GO:2001141	regulation of RNA biosynthetic process	2.58E-51	5.74E-49	2.13	14226	3127	715	334	[HSPA1B - heat shock 70kda protein 1b, HSF2 - heat shock transcription factor 2, CASZ1 - castor zinc finger 1, BRCA2 - breast cancer 2, early onset, TRAK1 - trafficking protein, kinesin binding 1, BRCA1 - breast cancer 1, early onset, WHSC1L1 - wolf-hirschhorn syndrome candidate 1-like 1, LIF - leukemia inhibitory factor, TICAM1 - toll-like receptor adaptor molecule 1, CARD11 - caspase recruitmen…
GO:0048513	animal organ development	3.14E-51	6.88E-49	3.45	14226	1003	715	174	[FLT3 - fms-related tyrosine kinase 3, BRCA2 - breast cancer 2, early onset, PAX6 - paired box 6, ZEB1 - zinc finger e-box binding homeobox 1, BRAF - v-raf murine sarcoma viral oncogene homolog b, CXCL12 - chemokine (c-x-c motif) ligand 12, EPAS1 - endothelial pas domain protein 1, EP300 - e1a binding protein p300, RET - ret proto-oncogene, ATF6 - activating transcription factor 6, MIXL1 - mix pa…
GO:0010556	regulation of macromolecule biosynthetic process	3.57E-51	7.7E-49	2.01	14226	3577	715	362	[HSPA1B - heat shock 70kda protein 1b, HSF2 - heat shock transcription factor 2, CASZ1 - castor zinc finger 1, BRCA2 - breast cancer 2, early onset, TRAK1 - trafficking protein, kinesin binding 1, BRCA1 - breast cancer 1, early onset, WHSC1L1 - wolf-hirschhorn syndrome candidate 1-like 1, LIF - leukemia inhibitory factor, TICAM1 - toll-like receptor adaptor molecule 1, CARD11 - caspase recruitmen…
GO:0001932	regulation of protein phosphorylation	4.63E-51	9.84E-49	3.27	14226	1126	715	185	[CDC25A - cell division cycle 25a, FMR1 - fragile x mental retardation 1, IL18 - interleukin 18 (interferon-gamma-inducing factor), FLT3 - fms-related tyrosine kinase 3, BRAF - v-raf murine sarcoma viral oncogene homolog b, IL13 - interleukin 13, CDH2 - cadherin 2, type 1, n-cadherin (neuronal), LIF - leukemia inhibitory factor, SDCBP - syndecan binding protein (syntenin), SDC4 - syndecan 4, MAP3…
GO:0065007	biological regulation	4.69E-51	9.84E-49	1.38	14226	9139	715	632	[LIMK1 - lim domain kinase 1, LIF - leukemia inhibitory factor, ABCA1 - atp-binding cassette, sub-family a (abc1), member 1, PODXL - podocalyxin-like, CARD11 - caspase recruitment domain family, member 11, SSX2IP - synovial sarcoma, x breakpoint 2 interacting protein, NCOR2 - nuclear receptor corepressor 2, PMAIP1 - phorbol-12-myristate-13-acetate-induced protein 1, ABL2 - c-abl oncogene 2, non-r…
GO:0010468	regulation of gene expression	5.46E-51	1.13E-48	1.95	14226	3847	715	378	[HSPA1B - heat shock 70kda protein 1b, HSF2 - heat shock transcription factor 2, CASZ1 - castor zinc finger 1, BRCA2 - breast cancer 2, early onset, TRAK1 - trafficking protein, kinesin binding 1, BRCA1 - breast cancer 1, early onset, BRAF - v-raf murine sarcoma viral oncogene homolog b, WHSC1L1 - wolf-hirschhorn syndrome candidate 1-like 1, LIF - leukemia inhibitory factor, TICAM1 - toll-like re…
GO:0019220	regulation of phosphate metabolic process	1.11E-50	2.26E-48	2.95	14226	1411	715	209	[BRAF - v-raf murine sarcoma viral oncogene homolog b, LIF - leukemia inhibitory factor, ABCA1 - atp-binding cassette, sub-family a (abc1), member 1, PAK4 - p21 protein (cdc42/rac)-activated kinase 4, RET - ret proto-oncogene, HRAS - harvey rat sarcoma viral oncogene homolog, TBK1 - tank-binding kinase 1, TCL1A - t-cell leukemia/lymphoma 1a, KSR1 - kinase suppressor of ras 1, SOX9 - sry (sex dete…
GO:0031326	regulation of cellular biosynthetic process	1.48E-50	2.97E-48	1.97	14226	3728	715	370	[HSPA1B - heat shock 70kda protein 1b, HSF2 - heat shock transcription factor 2, CASZ1 - castor zinc finger 1, BRCA2 - breast cancer 2, early onset, TRAK1 - trafficking protein, kinesin binding 1, BRCA1 - breast cancer 1, early onset, WHSC1L1 - wolf-hirschhorn syndrome candidate 1-like 1, LIF - leukemia inhibitory factor, ABCA1 - atp-binding cassette, sub-family a (abc1), member 1, TICAM1 - toll-…
GO:1903506	regulation of nucleic acid-templated transcription	1.69E-50	3.34E-48	2.12	14226	3120	715	332	[HSPA1B - heat shock 70kda protein 1b, HSF2 - heat shock transcription factor 2, CASZ1 - castor zinc finger 1, BRCA2 - breast cancer 2, early onset, TRAK1 - trafficking protein, kinesin binding 1, BRCA1 - breast cancer 1, early onset, WHSC1L1 - wolf-hirschhorn syndrome candidate 1-like 1, LIF - leukemia inhibitory factor, TICAM1 - toll-like receptor adaptor molecule 1, CARD11 - caspase recruitmen…
GO:0009889	regulation of biosynthetic process	2.65E-50	5.18E-48	1.96	14226	3786	715	373	[HSPA1B - heat shock 70kda protein 1b, HSF2 - heat shock transcription factor 2, CASZ1 - castor zinc finger 1, BRCA2 - breast cancer 2, early onset, TRAK1 - trafficking protein, kinesin binding 1, BRCA1 - breast cancer 1, early onset, WHSC1L1 - wolf-hirschhorn syndrome candidate 1-like 1, LIF - leukemia inhibitory factor, ABCA1 - atp-binding cassette, sub-family a (abc1), member 1, TICAM1 - toll-…
GO:0051252	regulation of RNA metabolic process	2.76E-50	5.34E-48	2.08	14226	3236	715	339	[HSPA1B - heat shock 70kda protein 1b, HSF2 - heat shock transcription factor 2, CASZ1 - castor zinc finger 1, BRCA2 - breast cancer 2, early onset, TRAK1 - trafficking protein, kinesin binding 1, BRCA1 - breast cancer 1, early onset, WHSC1L1 - wolf-hirschhorn syndrome candidate 1-like 1, LIF - leukemia inhibitory factor, TICAM1 - toll-like receptor adaptor molecule 1, CARD11 - caspase recruitmen…
GO:0006355	regulation of transcription, DNA-templated	4.3E-50	8.2E-48	2.12	14226	3101	715	330	[HSPA1B - heat shock 70kda protein 1b, HSF2 - heat shock transcription factor 2, CASZ1 - castor zinc finger 1, BRCA2 - breast cancer 2, early onset, TRAK1 - trafficking protein, kinesin binding 1, BRCA1 - breast cancer 1, early onset, WHSC1L1 - wolf-hirschhorn syndrome candidate 1-like 1, LIF - leukemia inhibitory factor, TICAM1 - toll-like receptor adaptor molecule 1, CARD11 - caspase recruitmen…
GO:0010605	negative regulation of macromolecule metabolic process	4.37E-50	8.22E-48	2.46	14226	2134	715	264	[HSPA1B - heat shock 70kda protein 1b, BRCA2 - breast cancer 2, early onset, BRCA1 - breast cancer 1, early onset, LIMK1 - lim domain kinase 1, LIF - leukemia inhibitory factor, NAIP - nlr family, apoptosis inhibitory protein, NCOR2 - nuclear receptor corepressor 2, EP300 - e1a binding protein p300, TRPS1 - trichorhinophalangeal syndrome i, SPI1 - spleen focus forming virus (sffv) proviral integr…
GO:0051174	regulation of phosphorus metabolic process	5.89E-50	1.09E-47	2.92	14226	1425	715	209	[BRAF - v-raf murine sarcoma viral oncogene homolog b, LIF - leukemia inhibitory factor, ABCA1 - atp-binding cassette, sub-family a (abc1), member 1, PAK4 - p21 protein (cdc42/rac)-activated kinase 4, RET - ret proto-oncogene, HRAS - harvey rat sarcoma viral oncogene homolog, TBK1 - tank-binding kinase 1, TCL1A - t-cell leukemia/lymphoma 1a, KSR1 - kinase suppressor of ras 1, SOX9 - sry (sex dete…
GO:2000112	regulation of cellular macromolecule biosynthetic process	1.36E-49	2.49E-47	2.01	14226	3497	715	354	[HSPA1B - heat shock 70kda protein 1b, HSF2 - heat shock transcription factor 2, CASZ1 - castor zinc finger 1, BRCA2 - breast cancer 2, early onset, TRAK1 - trafficking protein, kinesin binding 1, BRCA1 - breast cancer 1, early onset, WHSC1L1 - wolf-hirschhorn syndrome candidate 1-like 1, LIF - leukemia inhibitory factor, TICAM1 - toll-like receptor adaptor molecule 1, CARD11 - caspase recruitmen…
GO:0023056	positive regulation of signaling	1.55E-49	2.81E-47	2.97	14226	1361	715	203	[HSPA1B - heat shock 70kda protein 1b, BNIP3 - bcl2/adenovirus e1b 19kda interacting protein 3, TSPAN14 - tetraspanin 14, BRAF - v-raf murine sarcoma viral oncogene homolog b, LIF - leukemia inhibitory factor, TICAM1 - toll-like receptor adaptor molecule 1, CARD11 - caspase recruitment domain family, member 11, NAIP - nlr family, apoptosis inhibitory protein, PMAIP1 - phorbol-12-myristate-13-acet…
GO:0031324	negative regulation of cellular metabolic process	3.35E-49	6e-47	2.47	14226	2087	715	259	[HSPA1B - heat shock 70kda protein 1b, BNIP3 - bcl2/adenovirus e1b 19kda interacting protein 3, BRCA2 - breast cancer 2, early onset, BRCA1 - breast cancer 1, early onset, LIMK1 - lim domain kinase 1, LIF - leukemia inhibitory factor, NAIP - nlr family, apoptosis inhibitory protein, NCOR2 - nuclear receptor corepressor 2, EP300 - e1a binding protein p300, TRPS1 - trichorhinophalangeal syndrome i,…
GO:0010647	positive regulation of cell communication	1.19E-48	2.1E-46	2.95	14226	1354	715	201	[HSPA1B - heat shock 70kda protein 1b, BNIP3 - bcl2/adenovirus e1b 19kda interacting protein 3, TSPAN14 - tetraspanin 14, BRAF - v-raf murine sarcoma viral oncogene homolog b, LIF - leukemia inhibitory factor, TICAM1 - toll-like receptor adaptor molecule 1, CARD11 - caspase recruitment domain family, member 11, NAIP - nlr family, apoptosis inhibitory protein, PMAIP1 - phorbol-12-myristate-13-acet…
GO:0045597	positive regulation of cell differentiation	6.55E-48	1.14E-45	3.84	14226	752	715	145	[IFITM1 - interferon induced transmembrane protein 1, IL18 - interleukin 18 (interferon-gamma-inducing factor), FMR1 - fragile x mental retardation 1, BNIP2 - bcl2/adenovirus e1b 19kda interacting protein 2, ZEB1 - zinc finger e-box binding homeobox 1, CDH2 - cadherin 2, type 1, n-cadherin (neuronal), IL13 - interleukin 13, LIMK1 - lim domain kinase 1, BRAF - v-raf murine sarcoma viral oncogene h…
GO:0008284	positive regulation of cell proliferation	1.09E-47	1.88E-45	3.95	14226	706	715	140	[IL18 - interleukin 18 (interferon-gamma-inducing factor), BIRC5 - baculoviral iap repeat containing 5, FLT3 - fms-related tyrosine kinase 3, IL13 - interleukin 13, LIF - leukemia inhibitory factor, CXCL12 - chemokine (c-x-c motif) ligand 12, SDCBP - syndecan binding protein (syntenin), CD274 - cd274 molecule, TICAM1 - toll-like receptor adaptor molecule 1, CARD11 - caspase recruitment domain fam…
GO:0051172	negative regulation of nitrogen compound metabolic process	2.81E-47	4.8E-45	2.50	14226	1957	715	246	[HSPA1B - heat shock 70kda protein 1b, BRCA2 - breast cancer 2, early onset, BRCA1 - breast cancer 1, early onset, LIMK1 - lim domain kinase 1, LIF - leukemia inhibitory factor, NAIP - nlr family, apoptosis inhibitory protein, NCOR2 - nuclear receptor corepressor 2, TRPS1 - trichorhinophalangeal syndrome i, EP300 - e1a binding protein p300, SPI1 - spleen focus forming virus (sffv) proviral integr…
GO:1902531	regulation of intracellular signal transduction	3.62E-47	6.1E-45	2.78	14226	1518	715	212	[HSPA1B - heat shock 70kda protein 1b, BRCA1 - breast cancer 1, early onset, BRAF - v-raf murine sarcoma viral oncogene homolog b, LIF - leukemia inhibitory factor, ABCA1 - atp-binding cassette, sub-family a (abc1), member 1, TICAM1 - toll-like receptor adaptor molecule 1, CARD11 - caspase recruitment domain family, member 11, SSX2IP - synovial sarcoma, x breakpoint 2 interacting protein, PMAIP1 …
GO:0009967	positive regulation of signal transduction	6.89E-47	1.15E-44	3.01	14226	1257	715	190	[HSPA1B - heat shock 70kda protein 1b, BNIP3 - bcl2/adenovirus e1b 19kda interacting protein 3, IL18 - interleukin 18 (interferon-gamma-inducing factor), TSPAN14 - tetraspanin 14, XIAP - x-linked inhibitor of apoptosis, FLT3 - fms-related tyrosine kinase 3, BRAF - v-raf murine sarcoma viral oncogene homolog b, IL13 - interleukin 13, CDH2 - cadherin 2, type 1, n-cadherin (neuronal), LIF - leukemia…
GO:0002682	regulation of immune system process	4.34E-46	7.16E-44	3.11	14226	1144	715	179	[IFITM1 - interferon induced transmembrane protein 1, HSPA1B - heat shock 70kda protein 1b, IL18 - interleukin 18 (interferon-gamma-inducing factor), XIAP - x-linked inhibitor of apoptosis, ZEB1 - zinc finger e-box binding homeobox 1, BRAF - v-raf murine sarcoma viral oncogene homolog b, IL13 - interleukin 13, LIMK1 - lim domain kinase 1, LIF - leukemia inhibitory factor, CXCL12 - chemokine (c-x-…
GO:0031401	positive regulation of protein modification process	1.45E-45	2.37E-43	3.28	14226	1007	715	166	[FMR1 - fragile x mental retardation 1, IL18 - interleukin 18 (interferon-gamma-inducing factor), XIAP - x-linked inhibitor of apoptosis, FLT3 - fms-related tyrosine kinase 3, BRCA1 - breast cancer 1, early onset, BRAF - v-raf murine sarcoma viral oncogene homolog b, IL13 - interleukin 13, CDH2 - cadherin 2, type 1, n-cadherin (neuronal), LIF - leukemia inhibitory factor, TICAM1 - toll-like recep…
GO:0050790	regulation of catalytic activity	2.44E-45	3.94E-43	2.43	14226	2032	715	248	[BNIP2 - bcl2/adenovirus e1b 19kda interacting protein 2, LIMK1 - lim domain kinase 1, BRAF - v-raf murine sarcoma viral oncogene homolog b, NAIP - nlr family, apoptosis inhibitory protein, PMAIP1 - phorbol-12-myristate-13-acetate-induced protein 1, ABL2 - c-abl oncogene 2, non-receptor tyrosine kinase, PAK4 - p21 protein (cdc42/rac)-activated kinase 4, RET - ret proto-oncogene, HRAS - harvey rat…
GO:1901700	response to oxygen-containing compound	1.79E-44	2.86E-42	3.13	14226	1093	715	172	[BNIP3 - bcl2/adenovirus e1b 19kda interacting protein 3, ZEB1 - zinc finger e-box binding homeobox 1, BRCA1 - breast cancer 1, early onset, BRAF - v-raf murine sarcoma viral oncogene homolog b, IL13 - interleukin 13, CXCL12 - chemokine (c-x-c motif) ligand 12, ABCA1 - atp-binding cassette, sub-family a (abc1), member 1, TICAM1 - toll-like receptor adaptor molecule 1, GSS - glutathione synthetase…
GO:0051338	regulation of transferase activity	2.7E-44	4.27E-42	3.49	14226	855	715	150	[CDC25A - cell division cycle 25a, IL18 - interleukin 18 (interferon-gamma-inducing factor), FLT3 - fms-related tyrosine kinase 3, BRAF - v-raf murine sarcoma viral oncogene homolog b, LIMK1 - lim domain kinase 1, SDC4 - syndecan 4, CDC27 - cell division cycle 27, MAP3K10 - mitogen-activated protein kinase kinase kinase 10, PAK4 - p21 protein (cdc42/rac)-activated kinase 4, HRAS - harvey rat sarc…
GO:0042327	positive regulation of phosphorylation	9.42E-44	1.47E-41	3.56	14226	811	715	145	[FMR1 - fragile x mental retardation 1, IL18 - interleukin 18 (interferon-gamma-inducing factor), FLT3 - fms-related tyrosine kinase 3, BRAF - v-raf murine sarcoma viral oncogene homolog b, IL13 - interleukin 13, CDH2 - cadherin 2, type 1, n-cadherin (neuronal), LIF - leukemia inhibitory factor, SDCBP - syndecan binding protein (syntenin), SDC4 - syndecan 4, MAP3K10 - mitogen-activated protein ki…
GO:0043549	regulation of kinase activity	1.66E-43	2.56E-41	3.79	14226	703	715	134	[CDC25A - cell division cycle 25a, IL18 - interleukin 18 (interferon-gamma-inducing factor), FLT3 - fms-related tyrosine kinase 3, BRAF - v-raf murine sarcoma viral oncogene homolog b, SDC4 - syndecan 4, MAP3K10 - mitogen-activated protein kinase kinase kinase 10, PAK4 - p21 protein (cdc42/rac)-activated kinase 4, HRAS - harvey rat sarcoma viral oncogene homolog, APC - adenomatous polyposis coli,…
GO:0001934	positive regulation of protein phosphorylation	1.81E-43	2.77E-41	3.62	14226	774	715	141	[FMR1 - fragile x mental retardation 1, IL18 - interleukin 18 (interferon-gamma-inducing factor), FLT3 - fms-related tyrosine kinase 3, BRAF - v-raf murine sarcoma viral oncogene homolog b, IL13 - interleukin 13, CDH2 - cadherin 2, type 1, n-cadherin (neuronal), LIF - leukemia inhibitory factor, SDCBP - syndecan binding protein (syntenin), SDC4 - syndecan 4, MAP3K10 - mitogen-activated protein ki…
GO:0010562	positive regulation of phosphorus metabolic process	5.61E-43	8.49E-41	3.37	14226	897	715	152	[FMR1 - fragile x mental retardation 1, IL18 - interleukin 18 (interferon-gamma-inducing factor), FLT3 - fms-related tyrosine kinase 3, BRAF - v-raf murine sarcoma viral oncogene homolog b, IL13 - interleukin 13, CDH2 - cadherin 2, type 1, n-cadherin (neuronal), LIF - leukemia inhibitory factor, ABCA1 - atp-binding cassette, sub-family a (abc1), member 1, SDCBP - syndecan binding protein (synteni…
GO:0045937	positive regulation of phosphate metabolic process	5.61E-43	8.4E-41	3.37	14226	897	715	152	[FMR1 - fragile x mental retardation 1, IL18 - interleukin 18 (interferon-gamma-inducing factor), FLT3 - fms-related tyrosine kinase 3, BRAF - v-raf murine sarcoma viral oncogene homolog b, CDH2 - cadherin 2, type 1, n-cadherin (neuronal), IL13 - interleukin 13, LIF - leukemia inhibitory factor, ABCA1 - atp-binding cassette, sub-family a (abc1), member 1, SDCBP - syndecan binding protein (synteni…
GO:0009628	response to abiotic stimulus	2.09E-42	3.11E-40	3.39	14226	874	715	149	[HSPA1B - heat shock 70kda protein 1b, BNIP3 - bcl2/adenovirus e1b 19kda interacting protein 3, CDC25A - cell division cycle 25a, FMR1 - fragile x mental retardation 1, BNIP3L - bcl2/adenovirus e1b 19kda interacting protein 3-like, DDX3X - dead (asp-glu-ala-asp) box helicase 3, x-linked, F11R - f11 receptor, BRCA2 - breast cancer 2, early onset, BRCA1 - breast cancer 1, early onset, BRAF - v-raf …
GO:0071495	cellular response to endogenous stimulus	1.41E-41	2.07E-39	4.09	14226	574	715	118	[FLT3 - fms-related tyrosine kinase 3, ZEB1 - zinc finger e-box binding homeobox 1, BRCA1 - breast cancer 1, early onset, BRAF - v-raf murine sarcoma viral oncogene homolog b, ABCA1 - atp-binding cassette, sub-family a (abc1), member 1, DDC - dopa decarboxylase (aromatic l-amino acid decarboxylase), TICAM1 - toll-like receptor adaptor molecule 1, APAF1 - apoptotic peptidase activating factor 1, F…
GO:0060548	negative regulation of cell death	2.1E-41	3.06E-39	3.48	14226	805	715	141	[HSPA1B - heat shock 70kda protein 1b, BNIP3 - bcl2/adenovirus e1b 19kda interacting protein 3, BNIP3L - bcl2/adenovirus e1b 19kda interacting protein 3-like, BIRC5 - baculoviral iap repeat containing 5, BNIP2 - bcl2/adenovirus e1b 19kda interacting protein 2, XIAP - x-linked inhibitor of apoptosis, DDX3X - dead (asp-glu-ala-asp) box helicase 3, x-linked, BRCA1 - breast cancer 1, early onset, BRA…
GO:0070482	response to oxygen levels	7.77E-41	1.12E-38	6.07	14226	259	715	79	[UBQLN1 - ubiquilin 1, BNIP3 - bcl2/adenovirus e1b 19kda interacting protein 3, BNIP3L - bcl2/adenovirus e1b 19kda interacting protein 3-like, NOS2 - nitric oxide synthase 2, inducible, CXCL12 - chemokine (c-x-c motif) ligand 12, CTGF - connective tissue growth factor, PMAIP1 - phorbol-12-myristate-13-acetate-induced protein 1, EPAS1 - endothelial pas domain protein 1, EP300 - e1a binding protein…
GO:0043069	negative regulation of programmed cell death	1.49E-40	2.13E-38	3.60	14226	735	715	133	[HSPA1B - heat shock 70kda protein 1b, BNIP3 - bcl2/adenovirus e1b 19kda interacting protein 3, BNIP3L - bcl2/adenovirus e1b 19kda interacting protein 3-like, BIRC5 - baculoviral iap repeat containing 5, DDX3X - dead (asp-glu-ala-asp) box helicase 3, x-linked, XIAP - x-linked inhibitor of apoptosis, BNIP2 - bcl2/adenovirus e1b 19kda interacting protein 2, BRCA1 - breast cancer 1, early onset, IL1…
GO:0045859	regulation of protein kinase activity	2.21E-40	3.12E-38	3.79	14226	657	715	125	[CDC25A - cell division cycle 25a, IL18 - interleukin 18 (interferon-gamma-inducing factor), FLT3 - fms-related tyrosine kinase 3, BRAF - v-raf murine sarcoma viral oncogene homolog b, SDC4 - syndecan 4, MAP3K10 - mitogen-activated protein kinase kinase kinase 10, PAK4 - p21 protein (cdc42/rac)-activated kinase 4, HRAS - harvey rat sarcoma viral oncogene homolog, APC - adenomatous polyposis coli,…
GO:0043066	negative regulation of apoptotic process	6.51E-40	9.11E-38	3.60	14226	724	715	131	[HSPA1B - heat shock 70kda protein 1b, BNIP3 - bcl2/adenovirus e1b 19kda interacting protein 3, BNIP3L - bcl2/adenovirus e1b 19kda interacting protein 3-like, BIRC5 - baculoviral iap repeat containing 5, DDX3X - dead (asp-glu-ala-asp) box helicase 3, x-linked, XIAP - x-linked inhibitor of apoptosis, BNIP2 - bcl2/adenovirus e1b 19kda interacting protein 2, BRCA1 - breast cancer 1, early onset, IL1…
GO:0009653	anatomical structure morphogenesis	1.79E-39	2.48E-37	2.97	14226	1105	715	165	[PAX6 - paired box 6, ZEB1 - zinc finger e-box binding homeobox 1, BRAF - v-raf murine sarcoma viral oncogene homolog b, CDH2 - cadherin 2, type 1, n-cadherin (neuronal), LIF - leukemia inhibitory factor, FLI1 - fli-1 proto-oncogene, ets transcription factor, EP300 - e1a binding protein p300, RET - ret proto-oncogene, FOXO1 - forkhead box o1, HRAS - harvey rat sarcoma viral oncogene homolog, FOXO…
GO:0044707	single-multicellular organism process	2.39E-39	3.27E-37	2.30	14226	2065	715	239	[BRCA1 - breast cancer 1, early onset, BRAF - v-raf murine sarcoma viral oncogene homolog b, LIF - leukemia inhibitory factor, ABCA1 - atp-binding cassette, sub-family a (abc1), member 1, ENPEP - glutamyl aminopeptidase (aminopeptidase a), EPAS1 - endothelial pas domain protein 1, EP300 - e1a binding protein p300, SPI1 - spleen focus forming virus (sffv) proviral integration oncogene, SHANK2 - sh…
GO:1901698	response to nitrogen compound	2.73E-39	3.71E-37	3.58	14226	723	715	130	[SEL1L - sel-1 suppressor of lin-12-like (c. elegans), FMR1 - fragile x mental retardation 1, FLT3 - fms-related tyrosine kinase 3, ZEB1 - zinc finger e-box binding homeobox 1, BRCA1 - breast cancer 1, early onset, BRAF - v-raf murine sarcoma viral oncogene homolog b, IL13 - interleukin 13, CXCL12 - chemokine (c-x-c motif) ligand 12, ABCA1 - atp-binding cassette, sub-family a (abc1), member 1, DD…
GO:1902533	positive regulation of intracellular signal transduction	3.45E-39	4.65E-37	3.44	14226	787	715	136	[HSPA1B - heat shock 70kda protein 1b, IL18 - interleukin 18 (interferon-gamma-inducing factor), FLT3 - fms-related tyrosine kinase 3, IL13 - interleukin 13, CDH2 - cadherin 2, type 1, n-cadherin (neuronal), BRAF - v-raf murine sarcoma viral oncogene homolog b, LIF - leukemia inhibitory factor, SDCBP - syndecan binding protein (syntenin), TICAM1 - toll-like receptor adaptor molecule 1, CARD11 - c…
GO:0048585	negative regulation of response to stimulus	3.63E-39	4.84E-37	2.84	14226	1218	715	174	[HSPA1B - heat shock 70kda protein 1b, DDX3X - dead (asp-glu-ala-asp) box helicase 3, x-linked, BRCA1 - breast cancer 1, early onset, BRAF - v-raf murine sarcoma viral oncogene homolog b, CDH2 - cadherin 2, type 1, n-cadherin (neuronal), LIF - leukemia inhibitory factor, CXCL12 - chemokine (c-x-c motif) ligand 12, TICAM1 - toll-like receptor adaptor molecule 1, NCOR2 - nuclear receptor corepresso…
GO:0044260	cellular macromolecule metabolic process	7.73E-39	1.02E-36	1.58	14226	5743	715	457	[LIMK1 - lim domain kinase 1, LIF - leukemia inhibitory factor, ABCA1 - atp-binding cassette, sub-family a (abc1), member 1, NCOR2 - nuclear receptor corepressor 2, ABL2 - c-abl oncogene 2, non-receptor tyrosine kinase, SPI1 - spleen focus forming virus (sffv) proviral integration oncogene, ASZ1 - ankyrin repeat, sam and basic leucine zipper domain containing 1, SP3 - sp3 transcription factor, SP…
GO:0051128	regulation of cellular component organization	1.78E-38	2.33E-36	2.32	14226	1991	715	232	[HSPA1B - heat shock 70kda protein 1b, BNIP3 - bcl2/adenovirus e1b 19kda interacting protein 3, BNIP3L - bcl2/adenovirus e1b 19kda interacting protein 3-like, BRCA1 - breast cancer 1, early onset, LIMK1 - lim domain kinase 1, BRAF - v-raf murine sarcoma viral oncogene homolog b, LIF - leukemia inhibitory factor, ABCA1 - atp-binding cassette, sub-family a (abc1), member 1, PODXL - podocalyxin-like…
GO:0043170	macromolecule metabolic process	1.82E-38	2.37E-36	1.53	14226	6235	715	481	[LIMK1 - lim domain kinase 1, LIF - leukemia inhibitory factor, ABCA1 - atp-binding cassette, sub-family a (abc1), member 1, PMAIP1 - phorbol-12-myristate-13-acetate-induced protein 1, NCOR2 - nuclear receptor corepressor 2, ABL2 - c-abl oncogene 2, non-receptor tyrosine kinase, SPI1 - spleen focus forming virus (sffv) proviral integration oncogene, ASZ1 - ankyrin repeat, sam and basic leucine zi…
GO:0044093	positive regulation of molecular function	3.03E-38	3.9E-36	2.49	14226	1657	715	207	[HSPA1B - heat shock 70kda protein 1b, BNIP2 - bcl2/adenovirus e1b 19kda interacting protein 2, BRAF - v-raf murine sarcoma viral oncogene homolog b, TICAM1 - toll-like receptor adaptor molecule 1, CARD11 - caspase recruitment domain family, member 11, PMAIP1 - phorbol-12-myristate-13-acetate-induced protein 1, ABL2 - c-abl oncogene 2, non-receptor tyrosine kinase, EP300 - e1a binding protein p30…
GO:0010243	response to organonitrogen compound	4.63E-38	5.91E-36	3.63	14226	680	715	124	[SEL1L - sel-1 suppressor of lin-12-like (c. elegans), FLT3 - fms-related tyrosine kinase 3, ZEB1 - zinc finger e-box binding homeobox 1, BRCA1 - breast cancer 1, early onset, BRAF - v-raf murine sarcoma viral oncogene homolog b, IL13 - interleukin 13, CXCL12 - chemokine (c-x-c motif) ligand 12, ABCA1 - atp-binding cassette, sub-family a (abc1), member 1, DDC - dopa decarboxylase (aromatic l-amin…
GO:0032501	multicellular organismal process	5.5E-38	6.96E-36	2.10	14226	2571	715	271	[BRCA1 - breast cancer 1, early onset, BRAF - v-raf murine sarcoma viral oncogene homolog b, LIF - leukemia inhibitory factor, ABCA1 - atp-binding cassette, sub-family a (abc1), member 1, ENPEP - glutamyl aminopeptidase (aminopeptidase a), EPAS1 - endothelial pas domain protein 1, EP300 - e1a binding protein p300, SPI1 - spleen focus forming virus (sffv) proviral integration oncogene, SHANK2 - sh…
GO:0008285	negative regulation of cell proliferation	5.58E-38	7e-36	3.96	14226	563	715	112	[IFITM1 - interferon induced transmembrane protein 1, HSPA1B - heat shock 70kda protein 1b, BRCA2 - breast cancer 2, early onset, ZEB1 - zinc finger e-box binding homeobox 1, LIF - leukemia inhibitory factor, CD274 - cd274 molecule, SDC4 - syndecan 4, PPM1D - protein phosphatase, mg2+/mn2+ dependent, 1d, HRAS - harvey rat sarcoma viral oncogene homolog, APC - adenomatous polyposis coli, ILK - int…
GO:0030154	cell differentiation	6.82E-38	8.49E-36	2.60	14226	1470	715	192	[BNIP3 - bcl2/adenovirus e1b 19kda interacting protein 3, FLT3 - fms-related tyrosine kinase 3, MITF - microphthalmia-associated transcription factor, BRAF - v-raf murine sarcoma viral oncogene homolog b, CDH2 - cadherin 2, type 1, n-cadherin (neuronal), ANLN - anillin, actin binding protein, LIF - leukemia inhibitory factor, CARD11 - caspase recruitment domain family, member 11, FLI1 - fli-1 pro…
GO:0010648	negative regulation of cell communication	7.5E-38	9.26E-36	2.95	14226	1078	715	160	[HSPA1B - heat shock 70kda protein 1b, FMR1 - fragile x mental retardation 1, DDX3X - dead (asp-glu-ala-asp) box helicase 3, x-linked, BRCA1 - breast cancer 1, early onset, BRAF - v-raf murine sarcoma viral oncogene homolog b, CDH2 - cadherin 2, type 1, n-cadherin (neuronal), LIF - leukemia inhibitory factor, CXCL12 - chemokine (c-x-c motif) ligand 12, TICAM1 - toll-like receptor adaptor molecule…
GO:0023057	negative regulation of signaling	1.2E-37	1.47E-35	2.94	14226	1082	715	160	[HSPA1B - heat shock 70kda protein 1b, FMR1 - fragile x mental retardation 1, DDX3X - dead (asp-glu-ala-asp) box helicase 3, x-linked, BRCA1 - breast cancer 1, early onset, BRAF - v-raf murine sarcoma viral oncogene homolog b, CDH2 - cadherin 2, type 1, n-cadherin (neuronal), LIF - leukemia inhibitory factor, CXCL12 - chemokine (c-x-c motif) ligand 12, TICAM1 - toll-like receptor adaptor molecule…
GO:0010942	positive regulation of cell death	1.9E-37	2.31E-35	3.91	14226	570	715	112	[BNIP3 - bcl2/adenovirus e1b 19kda interacting protein 3, BNIP3L - bcl2/adenovirus e1b 19kda interacting protein 3-like, DDX3X - dead (asp-glu-ala-asp) box helicase 3, x-linked, CD274 - cd274 molecule, MAP3K10 - mitogen-activated protein kinase kinase kinase 10, PMAIP1 - phorbol-12-myristate-13-acetate-induced protein 1, RET - ret proto-oncogene, APAF1 - apoptotic peptidase activating factor 1, A…
GO:0044699	single-organism process	2.3E-37	2.77E-35	1.36	14226	8608	715	587	[LIMK1 - lim domain kinase 1, LIF - leukemia inhibitory factor, AMACR - alpha-methylacyl-coa racemase, ABCA1 - atp-binding cassette, sub-family a (abc1), member 1, PODXL - podocalyxin-like, CARD11 - caspase recruitment domain family, member 11, SSX2IP - synovial sarcoma, x breakpoint 2 interacting protein, PMAIP1 - phorbol-12-myristate-13-acetate-induced protein 1, ABL2 - c-abl oncogene 2, non-re…
GO:0040012	regulation of locomotion	4.04E-37	4.82E-35	3.55	14226	694	715	124	[IFITM1 - interferon induced transmembrane protein 1, BRAF - v-raf murine sarcoma viral oncogene homolog b, CXCL12 - chemokine (c-x-c motif) ligand 12, SDCBP - syndecan binding protein (syntenin), CD274 - cd274 molecule, SDC4 - syndecan 4, PODXL - podocalyxin-like, SSX2IP - synovial sarcoma, x breakpoint 2 interacting protein, ABL2 - c-abl oncogene 2, non-receptor tyrosine kinase, RET - ret proto…
GO:0036293	response to decreased oxygen levels	4.08E-37	4.83E-35	6.04	14226	237	715	72	[UBQLN1 - ubiquilin 1, BNIP3 - bcl2/adenovirus e1b 19kda interacting protein 3, BNIP3L - bcl2/adenovirus e1b 19kda interacting protein 3-like, NOS2 - nitric oxide synthase 2, inducible, CXCL12 - chemokine (c-x-c motif) ligand 12, CTGF - connective tissue growth factor, PMAIP1 - phorbol-12-myristate-13-acetate-induced protein 1, EPAS1 - endothelial pas domain protein 1, EP300 - e1a binding protein…
GO:0044763	single-organism cellular process	4.29E-37	5.04E-35	1.44	14226	7323	715	530	[LIMK1 - lim domain kinase 1, LIF - leukemia inhibitory factor, AMACR - alpha-methylacyl-coa racemase, ABCA1 - atp-binding cassette, sub-family a (abc1), member 1, PODXL - podocalyxin-like, CARD11 - caspase recruitment domain family, member 11, SSX2IP - synovial sarcoma, x breakpoint 2 interacting protein, PMAIP1 - phorbol-12-myristate-13-acetate-induced protein 1, ABL2 - c-abl oncogene 2, non-re…
GO:0071900	regulation of protein serine/threonine kinase activity	1.41E-36	1.64E-34	4.41	14226	433	715	96	[CDC25A - cell division cycle 25a, CCNE2 - cyclin e2, PKIA - protein kinase (camp-dependent, catalytic) inhibitor alpha, FLT3 - fms-related tyrosine kinase 3, BRAF - v-raf murine sarcoma viral oncogene homolog b, MAP3K10 - mitogen-activated protein kinase kinase kinase 10, CASP3 - caspase 3, apoptosis-related cysteine peptidase, HRAS - harvey rat sarcoma viral oncogene homolog, SIRT1 - sirtuin 1,…
GO:0002684	positive regulation of immune system process	1.75E-36	2.02E-34	3.44	14226	735	715	127	[HSPA1B - heat shock 70kda protein 1b, IL18 - interleukin 18 (interferon-gamma-inducing factor), LIMK1 - lim domain kinase 1, BRAF - v-raf murine sarcoma viral oncogene homolog b, IL13 - interleukin 13, LIF - leukemia inhibitory factor, CXCL12 - chemokine (c-x-c motif) ligand 12, CD274 - cd274 molecule, TICAM1 - toll-like receptor adaptor molecule 1, CARD11 - caspase recruitment domain family, me…
GO:0080134	regulation of response to stress	2.43E-36	2.78E-34	2.85	14226	1132	715	162	[HSPA1B - heat shock 70kda protein 1b, FMR1 - fragile x mental retardation 1, IL18 - interleukin 18 (interferon-gamma-inducing factor), XIAP - x-linked inhibitor of apoptosis, BRCA1 - breast cancer 1, early onset, BRAF - v-raf murine sarcoma viral oncogene homolog b, CXCL12 - chemokine (c-x-c motif) ligand 12, TICAM1 - toll-like receptor adaptor molecule 1, SDCBP - syndecan binding protein (synte…
GO:1901701	cellular response to oxygen-containing compound	2.58E-36	2.94E-34	3.61	14226	655	715	119	[BNIP3 - bcl2/adenovirus e1b 19kda interacting protein 3, ZEB1 - zinc finger e-box binding homeobox 1, BRCA1 - breast cancer 1, early onset, ABCA1 - atp-binding cassette, sub-family a (abc1), member 1, TICAM1 - toll-like receptor adaptor molecule 1, ABL2 - c-abl oncogene 2, non-receptor tyrosine kinase, SPI1 - spleen focus forming virus (sffv) proviral integration oncogene, RET - ret proto-oncoge…
GO:2000145	regulation of cell motility	3.11E-36	3.51E-34	3.66	14226	636	715	117	[IFITM1 - interferon induced transmembrane protein 1, BRAF - v-raf murine sarcoma viral oncogene homolog b, CXCL12 - chemokine (c-x-c motif) ligand 12, SDCBP - syndecan binding protein (syntenin), CD274 - cd274 molecule, SDC4 - syndecan 4, PODXL - podocalyxin-like, SSX2IP - synovial sarcoma, x breakpoint 2 interacting protein, ABL2 - c-abl oncogene 2, non-receptor tyrosine kinase, RET - ret proto…
GO:0006468	protein phosphorylation	3.83E-36	4.29E-34	3.33	14226	783	715	131	[IL18 - interleukin 18 (interferon-gamma-inducing factor), BIRC5 - baculoviral iap repeat containing 5, FLT3 - fms-related tyrosine kinase 3, BRAF - v-raf murine sarcoma viral oncogene homolog b, LIMK1 - lim domain kinase 1, LIF - leukemia inhibitory factor, MAP3K10 - mitogen-activated protein kinase kinase kinase 10, ABL2 - c-abl oncogene 2, non-receptor tyrosine kinase, PAK4 - p21 protein (cdc4…
GO:0010629	negative regulation of gene expression	4.1E-36	4.57E-34	2.58	14226	1435	715	186	[HSPA1B - heat shock 70kda protein 1b, FMR1 - fragile x mental retardation 1, DDX6 - dead (asp-glu-ala-asp) box helicase 6, BIRC5 - baculoviral iap repeat containing 5, DDX3X - dead (asp-glu-ala-asp) box helicase 3, x-linked, XIAP - x-linked inhibitor of apoptosis, MITF - microphthalmia-associated transcription factor, ZEB1 - zinc finger e-box binding homeobox 1, BRCA1 - breast cancer 1, early on…
GO:0009968	negative regulation of signal transduction	8.03E-36	8.86E-34	2.98	14226	1001	715	150	[HSPA1B - heat shock 70kda protein 1b, DDX3X - dead (asp-glu-ala-asp) box helicase 3, x-linked, BRCA1 - breast cancer 1, early onset, CDH2 - cadherin 2, type 1, n-cadherin (neuronal), BRAF - v-raf murine sarcoma viral oncogene homolog b, LIF - leukemia inhibitory factor, CXCL12 - chemokine (c-x-c motif) ligand 12, TICAM1 - toll-like receptor adaptor molecule 1, PHLPP1 - ph domain and leucine rich…
GO:0051270	regulation of cellular component movement	2.01E-35	2.2E-33	3.49	14226	689	715	121	[IFITM1 - interferon induced transmembrane protein 1, BRAF - v-raf murine sarcoma viral oncogene homolog b, CXCL12 - chemokine (c-x-c motif) ligand 12, SDCBP - syndecan binding protein (syntenin), CD274 - cd274 molecule, SDC4 - syndecan 4, PODXL - podocalyxin-like, SSX2IP - synovial sarcoma, x breakpoint 2 interacting protein, ABL2 - c-abl oncogene 2, non-receptor tyrosine kinase, RET - ret proto…
GO:0001666	response to hypoxia	3.36E-35	3.65E-33	5.97	14226	230	715	69	[UBQLN1 - ubiquilin 1, BNIP3 - bcl2/adenovirus e1b 19kda interacting protein 3, BNIP3L - bcl2/adenovirus e1b 19kda interacting protein 3-like, NOS2 - nitric oxide synthase 2, inducible, CXCL12 - chemokine (c-x-c motif) ligand 12, PMAIP1 - phorbol-12-myristate-13-acetate-induced protein 1, EPAS1 - endothelial pas domain protein 1, EP300 - e1a binding protein p300, ATM - ataxia telangiectasia mutat…
GO:0051272	positive regulation of cellular component movement	9.73E-35	1.05E-32	4.62	14226	375	715	87	[TAC1 - tachykinin, precursor 1, CXCL12 - chemokine (c-x-c motif) ligand 12, CD274 - cd274 molecule, SDCBP - syndecan binding protein (syntenin), PODXL - podocalyxin-like, KDR - kinase insert domain receptor (a type iii receptor tyrosine kinase), IRS2 - insulin receptor substrate 2, RET - ret proto-oncogene, HRAS - harvey rat sarcoma viral oncogene homolog, NOTCH1 - notch 1, APC - adenomatous pol…
GO:0045934	negative regulation of nucleobase-containing compound metabolic process	2.26E-34	2.43E-32	2.70	14226	1223	715	166	[FMR1 - fragile x mental retardation 1, BIRC5 - baculoviral iap repeat containing 5, BRCA2 - breast cancer 2, early onset, MITF - microphthalmia-associated transcription factor, ZEB1 - zinc finger e-box binding homeobox 1, BRCA1 - breast cancer 1, early onset, MAP3K10 - mitogen-activated protein kinase kinase kinase 10, MLH1 - mutl homolog 1, colon cancer, nonpolyposis type 2 (e. coli), NCOR2 - n…
GO:0030335	positive regulation of cell migration	6.22E-34	6.62E-32	4.67	14226	358	715	84	[TAC1 - tachykinin, precursor 1, CXCL12 - chemokine (c-x-c motif) ligand 12, CD274 - cd274 molecule, SDCBP - syndecan binding protein (syntenin), PODXL - podocalyxin-like, KDR - kinase insert domain receptor (a type iii receptor tyrosine kinase), IRS2 - insulin receptor substrate 2, RET - ret proto-oncogene, HRAS - harvey rat sarcoma viral oncogene homolog, NOTCH1 - notch 1, APC - adenomatous pol…
GO:0009605	response to external stimulus	6.69E-34	7.07E-32	2.85	14226	1063	715	152	[IFITM1 - interferon induced transmembrane protein 1, BNIP3 - bcl2/adenovirus e1b 19kda interacting protein 3, FMR1 - fragile x mental retardation 1, BNIP3L - bcl2/adenovirus e1b 19kda interacting protein 3-like, DDX3X - dead (asp-glu-ala-asp) box helicase 3, x-linked, IL13 - interleukin 13, CXCL12 - chemokine (c-x-c motif) ligand 12, ABCA1 - atp-binding cassette, sub-family a (abc1), member 1, T…
GO:2000147	positive regulation of cell motility	6.96E-34	7.3E-32	4.61	14226	367	715	85	[TAC1 - tachykinin, precursor 1, CXCL12 - chemokine (c-x-c motif) ligand 12, CD274 - cd274 molecule, SDCBP - syndecan binding protein (syntenin), PODXL - podocalyxin-like, KDR - kinase insert domain receptor (a type iii receptor tyrosine kinase), IRS2 - insulin receptor substrate 2, RET - ret proto-oncogene, HRAS - harvey rat sarcoma viral oncogene homolog, NOTCH1 - notch 1, APC - adenomatous pol…
GO:0040017	positive regulation of locomotion	7.13E-34	7.43E-32	4.46	14226	393	715	88	[TAC1 - tachykinin, precursor 1, CXCL12 - chemokine (c-x-c motif) ligand 12, SDCBP - syndecan binding protein (syntenin), CD274 - cd274 molecule, PODXL - podocalyxin-like, KDR - kinase insert domain receptor (a type iii receptor tyrosine kinase), IRS2 - insulin receptor substrate 2, RET - ret proto-oncogene, HRAS - harvey rat sarcoma viral oncogene homolog, NOTCH1 - notch 1, APC - adenomatous pol…
GO:0051726	regulation of cell cycle	9.28E-34	9.6E-32	2.92	14226	995	715	146	[HSPA1B - heat shock 70kda protein 1b, CDC25A - cell division cycle 25a, BIRC5 - baculoviral iap repeat containing 5, DDX3X - dead (asp-glu-ala-asp) box helicase 3, x-linked, BRCA2 - breast cancer 2, early onset, BRCA1 - breast cancer 1, early onset, ANLN - anillin, actin binding protein, LIF - leukemia inhibitory factor, SDCBP - syndecan binding protein (syntenin), CDC27 - cell division cycle 27…
GO:0051093	negative regulation of developmental process	1.08E-33	1.11E-31	3.38	14226	706	715	120	[BNIP3 - bcl2/adenovirus e1b 19kda interacting protein 3, DDX6 - dead (asp-glu-ala-asp) box helicase 6, IL18 - interleukin 18 (interferon-gamma-inducing factor), PAX6 - paired box 6, BRCA2 - breast cancer 2, early onset, ZEB1 - zinc finger e-box binding homeobox 1, IL13 - interleukin 13, ABCA1 - atp-binding cassette, sub-family a (abc1), member 1, FOXO1 - forkhead box o1, FOXO3 - forkhead box o3,…
GO:0014070	response to organic cyclic compound	1.43E-33	1.46E-31	3.54	14226	635	715	113	[IL18 - interleukin 18 (interferon-gamma-inducing factor), FLT3 - fms-related tyrosine kinase 3, BRCA1 - breast cancer 1, early onset, BRAF - v-raf murine sarcoma viral oncogene homolog b, IL13 - interleukin 13, ABCA1 - atp-binding cassette, sub-family a (abc1), member 1, TICAM1 - toll-like receptor adaptor molecule 1, PMAIP1 - phorbol-12-myristate-13-acetate-induced protein 1, PAK4 - p21 protein…
GO:0032879	regulation of localization	3.03E-33	3.07E-31	2.17	14226	2086	715	228	[BNIP3L - bcl2/adenovirus e1b 19kda interacting protein 3-like, BRAF - v-raf murine sarcoma viral oncogene homolog b, LIF - leukemia inhibitory factor, ABCA1 - atp-binding cassette, sub-family a (abc1), member 1, CD274 - cd274 molecule, PODXL - podocalyxin-like, SSX2IP - synovial sarcoma, x breakpoint 2 interacting protein, PMAIP1 - phorbol-12-myristate-13-acetate-induced protein 1, ABL2 - c-abl …
GO:0043068	positive regulation of programmed cell death	5.04E-33	5.06E-31	3.81	14226	533	715	102	[BNIP3 - bcl2/adenovirus e1b 19kda interacting protein 3, BNIP3L - bcl2/adenovirus e1b 19kda interacting protein 3-like, DDX3X - dead (asp-glu-ala-asp) box helicase 3, x-linked, CD274 - cd274 molecule, MAP3K10 - mitogen-activated protein kinase kinase kinase 10, PMAIP1 - phorbol-12-myristate-13-acetate-induced protein 1, RET - ret proto-oncogene, APAF1 - apoptotic peptidase activating factor 1, A…
GO:0043085	positive regulation of catalytic activity	5.56E-33	5.55E-31	2.53	14226	1382	715	176	[IL18 - interleukin 18 (interferon-gamma-inducing factor), DDX3X - dead (asp-glu-ala-asp) box helicase 3, x-linked, BNIP2 - bcl2/adenovirus e1b 19kda interacting protein 2, F11R - f11 receptor, FLT3 - fms-related tyrosine kinase 3, BRAF - v-raf murine sarcoma viral oncogene homolog b, SDC4 - syndecan 4, CDC27 - cell division cycle 27, MAP3K10 - mitogen-activated protein kinase kinase kinase 10, P…
GO:0010558	negative regulation of macromolecule biosynthetic process	8.16E-33	8.09E-31	2.63	14226	1246	715	165	[FMR1 - fragile x mental retardation 1, BIRC5 - baculoviral iap repeat containing 5, DDX3X - dead (asp-glu-ala-asp) box helicase 3, x-linked, BRCA2 - breast cancer 2, early onset, MITF - microphthalmia-associated transcription factor, ZEB1 - zinc finger e-box binding homeobox 1, BRCA1 - breast cancer 1, early onset, MAP3K10 - mitogen-activated protein kinase kinase kinase 10, NCOR2 - nuclear rece…
GO:0043065	positive regulation of apoptotic process	1.11E-32	1.09E-30	3.81	14226	528	715	101	[BNIP3 - bcl2/adenovirus e1b 19kda interacting protein 3, BNIP3L - bcl2/adenovirus e1b 19kda interacting protein 3-like, DDX3X - dead (asp-glu-ala-asp) box helicase 3, x-linked, CD274 - cd274 molecule, MAP3K10 - mitogen-activated protein kinase kinase kinase 10, PMAIP1 - phorbol-12-myristate-13-acetate-induced protein 1, RET - ret proto-oncogene, APAF1 - apoptotic peptidase activating factor 1, A…
GO:0051241	negative regulation of multicellular organismal process	1.17E-32	1.14E-30	3.09	14226	844	715	131	[MYLIP - myosin regulatory light chain interacting protein, DDX6 - dead (asp-glu-ala-asp) box helicase 6, BRCA2 - breast cancer 2, early onset, PAX6 - paired box 6, IL13 - interleukin 13, CD274 - cd274 molecule, TBK1 - tank-binding kinase 1, FOXO3 - forkhead box o3, MIXL1 - mix paired-like homeobox, KREMEN1 - kringle containing transmembrane protein 1, P2RX7 - purinergic receptor p2x, ligand-gate…
GO:0030334	regulation of cell migration	3.07E-32	2.98E-30	3.58	14226	594	715	107	[IFITM1 - interferon induced transmembrane protein 1, BRAF - v-raf murine sarcoma viral oncogene homolog b, CXCL12 - chemokine (c-x-c motif) ligand 12, SDCBP - syndecan binding protein (syntenin), CD274 - cd274 molecule, SDC4 - syndecan 4, PODXL - podocalyxin-like, RET - ret proto-oncogene, HRAS - harvey rat sarcoma viral oncogene homolog, APC - adenomatous polyposis coli, ILK - integrin-linked k…
GO:0045860	positive regulation of protein kinase activity	3.79E-32	3.66E-30	4.15	14226	431	715	90	[IL18 - interleukin 18 (interferon-gamma-inducing factor), PRKACB - protein kinase, camp-dependent, catalytic, beta, FLT3 - fms-related tyrosine kinase 3, FBXW7 - f-box and wd repeat domain containing 7, e3 ubiquitin protein ligase, BRAF - v-raf murine sarcoma viral oncogene homolog b, SDC4 - syndecan 4, MAP3K10 - mitogen-activated protein kinase kinase kinase 10, PAK4 - p21 protein (cdc42/rac)-a…
GO:0033993	response to lipid	3.91E-32	3.75E-30	3.52	14226	616	715	109	[FLT3 - fms-related tyrosine kinase 3, IL13 - interleukin 13, ABCA1 - atp-binding cassette, sub-family a (abc1), member 1, TICAM1 - toll-like receptor adaptor molecule 1, ABL2 - c-abl oncogene 2, non-receptor tyrosine kinase, RET - ret proto-oncogene, FOXO1 - forkhead box o1, FOXO3 - forkhead box o3, P2RX7 - purinergic receptor p2x, ligand-gated ion channel, 7, EIF4E - eukaryotic translation init…
GO:0033674	positive regulation of kinase activity	3.97E-32	3.78E-30	4.03	14226	459	715	93	[IL18 - interleukin 18 (interferon-gamma-inducing factor), PRKACB - protein kinase, camp-dependent, catalytic, beta, FLT3 - fms-related tyrosine kinase 3, FBXW7 - f-box and wd repeat domain containing 7, e3 ubiquitin protein ligase, BRAF - v-raf murine sarcoma viral oncogene homolog b, SDC4 - syndecan 4, MAP3K10 - mitogen-activated protein kinase kinase kinase 10, PAK4 - p21 protein (cdc42/rac)-a…
GO:0000122	negative regulation of transcription from RNA polymerase II promoter	5.53E-32	5.23E-30	3.29	14226	713	715	118	[MITF - microphthalmia-associated transcription factor, ZEB1 - zinc finger e-box binding homeobox 1, NCOR2 - nuclear receptor corepressor 2, TRPS1 - trichorhinophalangeal syndrome i, EP300 - e1a binding protein p300, SPI1 - spleen focus forming virus (sffv) proviral integration oncogene, FOXO1 - forkhead box o1, FOXO3 - forkhead box o3, KLF5 - kruppel-like factor 5 (intestinal), SP3 - sp3 transcr…
GO:0051253	negative regulation of RNA metabolic process	5.65E-32	5.32E-30	2.75	14226	1092	715	151	[FMR1 - fragile x mental retardation 1, BIRC5 - baculoviral iap repeat containing 5, MITF - microphthalmia-associated transcription factor, ZEB1 - zinc finger e-box binding homeobox 1, BRCA1 - breast cancer 1, early onset, MAP3K10 - mitogen-activated protein kinase kinase kinase 10, NCOR2 - nuclear receptor corepressor 2, TRPS1 - trichorhinophalangeal syndrome i, EP300 - e1a binding protein p300,…
GO:0043408	regulation of MAPK cascade	7.86E-32	7.35E-30	3.57	14226	590	715	106	[FLT3 - fms-related tyrosine kinase 3, BRAF - v-raf murine sarcoma viral oncogene homolog b, CDH2 - cadherin 2, type 1, n-cadherin (neuronal), LIF - leukemia inhibitory factor, SDCBP - syndecan binding protein (syntenin), MAP3K10 - mitogen-activated protein kinase kinase kinase 10, PAK4 - p21 protein (cdc42/rac)-activated kinase 4, PHLPP1 - ph domain and leucine rich repeat protein phosphatase 1,…
GO:0030155	regulation of cell adhesion	1.11E-31	1.03E-29	3.62	14226	572	715	104	[IL18 - interleukin 18 (interferon-gamma-inducing factor), ZEB1 - zinc finger e-box binding homeobox 1, BRAF - v-raf murine sarcoma viral oncogene homolog b, CXCL12 - chemokine (c-x-c motif) ligand 12, CD274 - cd274 molecule, PODXL - podocalyxin-like, SDC4 - syndecan 4, CARD11 - caspase recruitment domain family, member 11, ABL2 - c-abl oncogene 2, non-receptor tyrosine kinase, RET - ret proto-on…
GO:2000113	negative regulation of cellular macromolecule biosynthetic process	1.54E-31	1.42E-29	2.65	14226	1188	715	158	[FMR1 - fragile x mental retardation 1, BIRC5 - baculoviral iap repeat containing 5, DDX3X - dead (asp-glu-ala-asp) box helicase 3, x-linked, BRCA2 - breast cancer 2, early onset, MITF - microphthalmia-associated transcription factor, ZEB1 - zinc finger e-box binding homeobox 1, BRCA1 - breast cancer 1, early onset, MAP3K10 - mitogen-activated protein kinase kinase kinase 10, NCOR2 - nuclear rece…
GO:0009725	response to hormone	2.75E-31	2.52E-29	3.87	14226	489	715	95	[TIMP1 - timp metallopeptidase inhibitor 1, TIMP2 - timp metallopeptidase inhibitor 2, PRKACB - protein kinase, camp-dependent, catalytic, beta, UQCRFS1 - ubiquinol-cytochrome c reductase, rieske iron-sulfur polypeptide 1, FLT3 - fms-related tyrosine kinase 3, TAC1 - tachykinin, precursor 1, HMGB2 - high mobility group box 2, BRAF - v-raf murine sarcoma viral oncogene homolog b, CXCL12 - chemokin…
GO:0031327	negative regulation of cellular biosynthetic process	3.05E-31	2.78E-29	2.54	14226	1309	715	167	[FMR1 - fragile x mental retardation 1, BIRC5 - baculoviral iap repeat containing 5, DDX3X - dead (asp-glu-ala-asp) box helicase 3, x-linked, BRCA2 - breast cancer 2, early onset, MITF - microphthalmia-associated transcription factor, ZEB1 - zinc finger e-box binding homeobox 1, BRCA1 - breast cancer 1, early onset, MAP3K10 - mitogen-activated protein kinase kinase kinase 10, NCOR2 - nuclear rece…
GO:0009987	cellular process	3.72E-31	3.37E-29	1.18	14226	11483	715	681	[LIMK1 - lim domain kinase 1, LIF - leukemia inhibitory factor, AMACR - alpha-methylacyl-coa racemase, ABCA1 - atp-binding cassette, sub-family a (abc1), member 1, PODXL - podocalyxin-like, CARD11 - caspase recruitment domain family, member 11, SSX2IP - synovial sarcoma, x breakpoint 2 interacting protein, NCOR2 - nuclear receptor corepressor 2, PMAIP1 - phorbol-12-myristate-13-acetate-induced pr…
a viral oncogene homolog, CYR61 - cysteine-rich, angiogenic inducer, 61, CUL2 - cullin 2, ARHGAP12 - rho gtpase activating protein 12, CKS2 - cdc28 protein kinase regulatory subunit 2, CHUK - conserved helix-loop-helix ubiquitous kinase, KIAA0430 - kiaa0430, THRB - thyroid hormone receptor, beta, CISH - cytokine inducible sh2-containing protein]
GO:0016310	phosphorylation	5.29E-31	4.77E-29	2.87	14226	957	715	138	[IL18 - interleukin 18 (interferon-gamma-inducing factor), BIRC5 - baculoviral iap repeat containing 5, FLT3 - fms-related tyrosine kinase 3, BRAF - v-raf murine sarcoma viral oncogene homolog b, LIMK1 - lim domain kinase 1, LIF - leukemia inhibitory factor, MAP3K10 - mitogen-activated protein kinase kinase kinase 10, ABL2 - c-abl oncogene 2, non-receptor tyrosine kinase, PAK4 - p21 protein (cdc4…
GO:0009890	negative regulation of biosynthetic process	5.39E-31	4.82E-29	2.52	14226	1328	715	168	[FMR1 - fragile x mental retardation 1, BIRC5 - baculoviral iap repeat containing 5, DDX3X - dead (asp-glu-ala-asp) box helicase 3, x-linked, BRCA2 - breast cancer 2, early onset, MITF - microphthalmia-associated transcription factor, ZEB1 - zinc finger e-box binding homeobox 1, BRCA1 - breast cancer 1, early onset, MAP3K10 - mitogen-activated protein kinase kinase kinase 10, NCOR2 - nuclear rece…
GO:0051347	positive regulation of transferase activity	8.07E-31	7.18E-29	3.54	14226	585	715	104	[IL18 - interleukin 18 (interferon-gamma-inducing factor), FLT3 - fms-related tyrosine kinase 3, BRAF - v-raf murine sarcoma viral oncogene homolog b, SDC4 - syndecan 4, CDC27 - cell division cycle 27, MAP3K10 - mitogen-activated protein kinase kinase kinase 10, PAK4 - p21 protein (cdc42/rac)-activated kinase 4, HRAS - harvey rat sarcoma viral oncogene homolog, ILK - integrin-linked kinase, TCL1A…
GO:0006807	nitrogen compound metabolic process	8.51E-31	7.53E-29	1.43	14226	6832	715	492	[LIMK1 - lim domain kinase 1, LIF - leukemia inhibitory factor, ABCA1 - atp-binding cassette, sub-family a (abc1), member 1, CARD11 - caspase recruitment domain family, member 11, PMAIP1 - phorbol-12-myristate-13-acetate-induced protein 1, NCOR2 - nuclear receptor corepressor 2, ABL2 - c-abl oncogene 2, non-receptor tyrosine kinase, SPI1 - spleen focus forming virus (sffv) proviral integration on…
GO:0043412	macromolecule modification	9.32E-31	8.19E-29	1.91	14226	2835	715	272	[MYLIP - myosin regulatory light chain interacting protein, BRCA2 - breast cancer 2, early onset, BRCA1 - breast cancer 1, early onset, TRAK1 - trafficking protein, kinesin binding 1, LIMK1 - lim domain kinase 1, BRAF - v-raf murine sarcoma viral oncogene homolog b, LIF - leukemia inhibitory factor, WHSC1L1 - wolf-hirschhorn syndrome candidate 1-like 1, ABCA1 - atp-binding cassette, sub-family a …
GO:1903507	negative regulation of nucleic acid-templated transcription	1.3E-30	1.14E-28	2.75	14226	1049	715	145	[BIRC5 - baculoviral iap repeat containing 5, MITF - microphthalmia-associated transcription factor, ZEB1 - zinc finger e-box binding homeobox 1, BRCA1 - breast cancer 1, early onset, MAP3K10 - mitogen-activated protein kinase kinase kinase 10, NCOR2 - nuclear receptor corepressor 2, TRPS1 - trichorhinophalangeal syndrome i, EP300 - e1a binding protein p300, SPI1 - spleen focus forming virus (sff…
GO:1902679	negative regulation of RNA biosynthetic process	1.44E-30	1.25E-28	2.75	14226	1050	715	145	[BIRC5 - baculoviral iap repeat containing 5, MITF - microphthalmia-associated transcription factor, ZEB1 - zinc finger e-box binding homeobox 1, BRCA1 - breast cancer 1, early onset, MAP3K10 - mitogen-activated protein kinase kinase kinase 10, NCOR2 - nuclear receptor corepressor 2, EP300 - e1a binding protein p300, TRPS1 - trichorhinophalangeal syndrome i, SPI1 - spleen focus forming virus (sff…
GO:0033554	cellular response to stress	2.75E-30	2.38E-28	2.46	14226	1385	715	171	[SEL1L - sel-1 suppressor of lin-12-like (c. elegans), HSPA1B - heat shock 70kda protein 1b, BNIP3 - bcl2/adenovirus e1b 19kda interacting protein 3, FMR1 - fragile x mental retardation 1, BNIP3L - bcl2/adenovirus e1b 19kda interacting protein 3-like, DDX3X - dead (asp-glu-ala-asp) box helicase 3, x-linked, XIAP - x-linked inhibitor of apoptosis, BRCA2 - breast cancer 2, early onset, BRCA1 - brea…
GO:0016477	cell migration	3.94E-30	3.38E-28	3.35	14226	648	715	109	[SIRPA - signal-regulatory protein alpha, F11R - f11 receptor, CDH2 - cadherin 2, type 1, n-cadherin (neuronal), ANLN - anillin, actin binding protein, CXCL12 - chemokine (c-x-c motif) ligand 12, PODXL - podocalyxin-like, SDC4 - syndecan 4, ENPEP - glutamyl aminopeptidase (aminopeptidase a), PAK4 - p21 protein (cdc42/rac)-activated kinase 4, RET - ret proto-oncogene, HRAS - harvey rat sarcoma vir…
GO:0040011	locomotion	5.22E-30	4.45E-28	3.08	14226	781	715	121	[SIRPA - signal-regulatory protein alpha, F11R - f11 receptor, CDH2 - cadherin 2, type 1, n-cadherin (neuronal), ANLN - anillin, actin binding protein, CXCL12 - chemokine (c-x-c motif) ligand 12, PODXL - podocalyxin-like, SDC4 - syndecan 4, ENPEP - glutamyl aminopeptidase (aminopeptidase a), PAK4 - p21 protein (cdc42/rac)-activated kinase 4, RET - ret proto-oncogene, HRAS - harvey rat sarcoma vir…
GO:0045892	negative regulation of transcription, DNA-templated	5.31E-30	4.51E-28	2.77	14226	1014	715	141	[BIRC5 - baculoviral iap repeat containing 5, MITF - microphthalmia-associated transcription factor, ZEB1 - zinc finger e-box binding homeobox 1, BRCA1 - breast cancer 1, early onset, MAP3K10 - mitogen-activated protein kinase kinase kinase 10, NCOR2 - nuclear receptor corepressor 2, TRPS1 - trichorhinophalangeal syndrome i, EP300 - e1a binding protein p300, SPI1 - spleen focus forming virus (sff…
GO:0008283	cell proliferation	7.25E-30	6.12E-28	3.53	14226	569	715	101	[CDC25A - cell division cycle 25a, BRCA2 - breast cancer 2, early onset, FLT3 - fms-related tyrosine kinase 3, ZEB1 - zinc finger e-box binding homeobox 1, CDC27 - cell division cycle 27, CARD11 - caspase recruitment domain family, member 11, ENPEP - glutamyl aminopeptidase (aminopeptidase a), PAK4 - p21 protein (cdc42/rac)-activated kinase 4, HRAS - harvey rat sarcoma viral oncogene homolog, TBK…
GO:0007167	enzyme linked receptor protein signaling pathway	2.37E-29	1.99E-27	3.48	14226	577	715	101	[F11R - f11 receptor, FLT3 - fms-related tyrosine kinase 3, LIF - leukemia inhibitory factor, SDCBP - syndecan binding protein (syntenin), ABL2 - c-abl oncogene 2, non-receptor tyrosine kinase, RET - ret proto-oncogene, HRAS - harvey rat sarcoma viral oncogene homolog, FOXO1 - forkhead box o1, APC - adenomatous polyposis coli, MMP2 - matrix metallopeptidase 2 (gelatinase a, 72kda gelatinase, 72kd…
GO:0003006	developmental process involved in reproduction	2.41E-29	2.01E-27	3.80	14226	477	715	91	[ARID4B - at rich interactive domain 4b (rbp1-like), BRCA2 - breast cancer 2, early onset, HMGB2 - high mobility group box 2, FANCA - fanconi anemia, complementation group a, LIF - leukemia inhibitory factor, BCL2L11 - bcl2-like 11 (apoptosis facilitator), MLH1 - mutl homolog 1, colon cancer, nonpolyposis type 2 (e. coli), CASP8 - caspase 8, apoptosis-related cysteine peptidase, EPAS1 - endotheli…
GO:0048870	cell motility	3.73E-29	3.1E-27	3.20	14226	697	715	112	[SIRPA - signal-regulatory protein alpha, F11R - f11 receptor, CDH2 - cadherin 2, type 1, n-cadherin (neuronal), ANLN - anillin, actin binding protein, CXCL12 - chemokine (c-x-c motif) ligand 12, PODXL - podocalyxin-like, SDC4 - syndecan 4, ENPEP - glutamyl aminopeptidase (aminopeptidase a), PAK4 - p21 protein (cdc42/rac)-activated kinase 4, RET - ret proto-oncogene, HRAS - harvey rat sarcoma vir…
GO:0044238	primary metabolic process	4.45E-29	3.67E-27	1.40	14226	7216	715	506	[LIMK1 - lim domain kinase 1, LIF - leukemia inhibitory factor, AMACR - alpha-methylacyl-coa racemase, ABCA1 - atp-binding cassette, sub-family a (abc1), member 1, CARD11 - caspase recruitment domain family, member 11, PMAIP1 - phorbol-12-myristate-13-acetate-induced protein 1, NCOR2 - nuclear receptor corepressor 2, ABL2 - c-abl oncogene 2, non-receptor tyrosine kinase, SPI1 - spleen focus formi…
GO:0070848	response to growth factor	4.65E-29	3.82E-27	5.24	14226	243	715	64	[TAC1 - tachykinin, precursor 1, BRAF - v-raf murine sarcoma viral oncogene homolog b, DDC - dopa decarboxylase (aromatic l-amino acid decarboxylase), KDR - kinase insert domain receptor (a type iii receptor tyrosine kinase), APAF1 - apoptotic peptidase activating factor 1, NOTCH1 - notch 1, FOXO3 - forkhead box o3, BECN1 - beclin 1, autophagy related, VEGFA - vascular endothelial growth factor a…
GO:0071704	organic substance metabolic process	7.66E-29	6.24E-27	1.37	14226	7549	715	521	[LIMK1 - lim domain kinase 1, LIF - leukemia inhibitory factor, AMACR - alpha-methylacyl-coa racemase, ABCA1 - atp-binding cassette, sub-family a (abc1), member 1, CARD11 - caspase recruitment domain family, member 11, NCOR2 - nuclear receptor corepressor 2, PMAIP1 - phorbol-12-myristate-13-acetate-induced protein 1, ABL2 - c-abl oncogene 2, non-receptor tyrosine kinase, SPI1 - spleen focus formi…
GO:0051249	regulation of lymphocyte activation	8.5E-29	6.89E-27	4.38	14226	345	715	76	[IL18 - interleukin 18 (interferon-gamma-inducing factor), AP1G1 - adaptor-related protein complex 1, gamma 1 subunit, TAC1 - tachykinin, precursor 1, ZEB1 - zinc finger e-box binding homeobox 1, SOCS1 - suppressor of cytokine signaling 1, BRAF - v-raf murine sarcoma viral oncogene homolog b, IL13 - interleukin 13, FANCA - fanconi anemia, complementation group a, TICAM1 - toll-like receptor adapt…
GO:0006464	cellular protein modification process	1.04E-28	8.41E-27	1.93	14226	2599	715	252	[MYLIP - myosin regulatory light chain interacting protein, BRCA2 - breast cancer 2, early onset, BRCA1 - breast cancer 1, early onset, TRAK1 - trafficking protein, kinesin binding 1, LIMK1 - lim domain kinase 1, BRAF - v-raf murine sarcoma viral oncogene homolog b, LIF - leukemia inhibitory factor, WHSC1L1 - wolf-hirschhorn syndrome candidate 1-like 1, ABCA1 - atp-binding cassette, sub-family a …
GO:0036211	protein modification process	1.04E-28	8.36E-27	1.93	14226	2599	715	252	[MYLIP - myosin regulatory light chain interacting protein, BRCA2 - breast cancer 2, early onset, BRCA1 - breast cancer 1, early onset, TRAK1 - trafficking protein, kinesin binding 1, LIMK1 - lim domain kinase 1, BRAF - v-raf murine sarcoma viral oncogene homolog b, LIF - leukemia inhibitory factor, WHSC1L1 - wolf-hirschhorn syndrome candidate 1-like 1, ABCA1 - atp-binding cassette, sub-family a …
GO:0022414	reproductive process	1.71E-28	1.36E-26	2.72	14226	1011	715	138	[DDX6 - dead (asp-glu-ala-asp) box helicase 6, HSF2 - heat shock transcription factor 2, ARID4B - at rich interactive domain 4b (rbp1-like), BRCA2 - breast cancer 2, early onset, LIF - leukemia inhibitory factor, MLH1 - mutl homolog 1, colon cancer, nonpolyposis type 2 (e. coli), EPAS1 - endothelial pas domain protein 1, ASZ1 - ankyrin repeat, sam and basic leucine zipper domain containing 1, FOX…
GO:0044237	cellular metabolic process	2.85E-28	2.26E-26	1.38	14226	7366	715	511	[LIMK1 - lim domain kinase 1, LIF - leukemia inhibitory factor, AMACR - alpha-methylacyl-coa racemase, ABCA1 - atp-binding cassette, sub-family a (abc1), member 1, CARD11 - caspase recruitment domain family, member 11, PMAIP1 - phorbol-12-myristate-13-acetate-induced protein 1, NCOR2 - nuclear receptor corepressor 2, ABL2 - c-abl oncogene 2, non-receptor tyrosine kinase, SPI1 - spleen focus formi…
GO:0002376	immune system process	3.89E-28	3.07E-26	2.24	14226	1661	715	187	[SIRPA - signal-regulatory protein alpha, IFITM1 - interferon induced transmembrane protein 1, HSPA1B - heat shock 70kda protein 1b, BNIP3 - bcl2/adenovirus e1b 19kda interacting protein 3, IL18 - interleukin 18 (interferon-gamma-inducing factor), BNIP3L - bcl2/adenovirus e1b 19kda interacting protein 3-like, TSPAN14 - tetraspanin 14, DDX3X - dead (asp-glu-ala-asp) box helicase 3, x-linked, F11R …
GO:0051704	multi-organism process	4.44E-28	3.48E-26	2.61	14226	1107	715	145	[IFITM1 - interferon induced transmembrane protein 1, HSPA1B - heat shock 70kda protein 1b, BNIP3 - bcl2/adenovirus e1b 19kda interacting protein 3, FMR1 - fragile x mental retardation 1, BNIP3L - bcl2/adenovirus e1b 19kda interacting protein 3-like, DDX6 - dead (asp-glu-ala-asp) box helicase 6, DDX3X - dead (asp-glu-ala-asp) box helicase 3, x-linked, F11R - f11 receptor, CXCL12 - chemokine (c-x-…
GO:0051130	positive regulation of cellular component organization	7.08E-28	5.53E-26	2.68	14226	1025	715	138	[HSPA1B - heat shock 70kda protein 1b, BNIP3 - bcl2/adenovirus e1b 19kda interacting protein 3, FMR1 - fragile x mental retardation 1, MITF - microphthalmia-associated transcription factor, BRCA1 - breast cancer 1, early onset, BRAF - v-raf murine sarcoma viral oncogene homolog b, LIMK1 - lim domain kinase 1, ANLN - anillin, actin binding protein, LIF - leukemia inhibitory factor, CXCL12 - chemok…
GO:0006915	apoptotic process	7.67E-28	5.96E-26	3.51	14226	539	715	95	[BNIP3 - bcl2/adenovirus e1b 19kda interacting protein 3, BIRC5 - baculoviral iap repeat containing 5, XIAP - x-linked inhibitor of apoptosis, BNIP2 - bcl2/adenovirus e1b 19kda interacting protein 2, BBC3 - bcl2 binding component 3, BRCA1 - breast cancer 1, early onset, BCL2L11 - bcl2-like 11 (apoptosis facilitator), MAP3K10 - mitogen-activated protein kinase kinase kinase 10, NAIP - nlr family, …
GO:0071363	cellular response to growth factor stimulus	8.99E-28	6.95E-26	5.43	14226	216	715	59	[TAC1 - tachykinin, precursor 1, BRAF - v-raf murine sarcoma viral oncogene homolog b, DDC - dopa decarboxylase (aromatic l-amino acid decarboxylase), KDR - kinase insert domain receptor (a type iii receptor tyrosine kinase), APAF1 - apoptotic peptidase activating factor 1, FOXO3 - forkhead box o3, NOTCH1 - notch 1, BECN1 - beclin 1, autophagy related, VEGFA - vascular endothelial growth factor a…
GO:0043410	positive regulation of MAPK cascade	9.6E-28	7.38E-26	3.91	14226	422	715	83	[TIMP2 - timp metallopeptidase inhibitor 2, FLT3 - fms-related tyrosine kinase 3, CDH2 - cadherin 2, type 1, n-cadherin (neuronal), FBXW7 - f-box and wd repeat domain containing 7, e3 ubiquitin protein ligase, BRAF - v-raf murine sarcoma viral oncogene homolog b, LIF - leukemia inhibitory factor, SDCBP - syndecan binding protein (syntenin), MAP3K10 - mitogen-activated protein kinase kinase kinase…
GO:0071902	positive regulation of protein serine/threonine kinase activity	1.26E-27	9.6E-26	4.55	14226	306	715	70	[FLT3 - fms-related tyrosine kinase 3, BRAF - v-raf murine sarcoma viral oncogene homolog b, MAP3K10 - mitogen-activated protein kinase kinase kinase 10, HRAS - harvey rat sarcoma viral oncogene homolog, SIRT1 - sirtuin 1, ILK - integrin-linked kinase, IFNG - interferon, gamma, TAB2 - tgf-beta activated kinase 1/map3k7 binding protein 2, TCL1A - t-cell leukemia/lymphoma 1a, VEGFA - vascular endot…
GO:0040008	regulation of growth	1.93E-27	1.46E-25	3.50	14226	535	715	94	[HSPA1B - heat shock 70kda protein 1b, DDX3X - dead (asp-glu-ala-asp) box helicase 3, x-linked, SOCS1 - suppressor of cytokine signaling 1, LIMK1 - lim domain kinase 1, CXCL12 - chemokine (c-x-c motif) ligand 12, SDCBP - syndecan binding protein (syntenin), BCL2L11 - bcl2-like 11 (apoptosis facilitator), CTGF - connective tissue growth factor, AGTR1 - angiotensin ii receptor, type 1, EXOSC2 - exo…
GO:0044267	cellular protein metabolic process	2.5E-27	1.89E-25	1.84	14226	2889	715	267	[MYLIP - myosin regulatory light chain interacting protein, BNIP3 - bcl2/adenovirus e1b 19kda interacting protein 3, BNIP3L - bcl2/adenovirus e1b 19kda interacting protein 3-like, BRCA2 - breast cancer 2, early onset, BRCA1 - breast cancer 1, early onset, TRAK1 - trafficking protein, kinesin binding 1, LIMK1 - lim domain kinase 1, BRAF - v-raf murine sarcoma viral oncogene homolog b, LIF - leukem…
GO:0048729	tissue morphogenesis	2.55E-27	1.92E-25	4.44	14226	318	715	71	[RET - ret proto-oncogene, NOTCH1 - notch 1, ILK - integrin-linked kinase, VDR - vitamin d (1,25- dihydroxyvitamin d3) receptor, VEGFA - vascular endothelial growth factor a, KRAS - kirsten rat sarcoma viral oncogene homolog, SUFU - suppressor of fused homolog (drosophila), SOX9 - sry (sex determining region y)-box 9, MMP14 - matrix metallopeptidase 14 (membrane-inserted), DVL2 - dishevelled segm…
GO:0006928	movement of cell or subcellular component	3.04E-27	2.28E-25	2.60	14226	1077	715	141	[SIRPA - signal-regulatory protein alpha, MYLIP - myosin regulatory light chain interacting protein, F11R - f11 receptor, TRAK1 - trafficking protein, kinesin binding 1, IL13 - interleukin 13, CDH2 - cadherin 2, type 1, n-cadherin (neuronal), ANLN - anillin, actin binding protein, CXCL12 - chemokine (c-x-c motif) ligand 12, PODXL - podocalyxin-like, SDC4 - syndecan 4, ENPEP - glutamyl aminopeptid…
GO:0045596	negative regulation of cell differentiation	6.46E-27	4.82E-25	3.47	14226	533	715	93	[IL18 - interleukin 18 (interferon-gamma-inducing factor), DDX6 - dead (asp-glu-ala-asp) box helicase 6, PAX6 - paired box 6, ZEB1 - zinc finger e-box binding homeobox 1, IL13 - interleukin 13, ABCA1 - atp-binding cassette, sub-family a (abc1), member 1, TOB2 - transducer of erbb2, 2, PLK2 - polo-like kinase 2, DICER1 - dicer 1, ribonuclease type iii, IFNB1 - interferon, beta 1, fibroblast, FOXO1…
GO:0008152	metabolic process	1.33E-26	9.89E-25	1.34	14226	7957	715	534	[LIMK1 - lim domain kinase 1, LIF - leukemia inhibitory factor, AMACR - alpha-methylacyl-coa racemase, ABCA1 - atp-binding cassette, sub-family a (abc1), member 1, CARD11 - caspase recruitment domain family, member 11, NCOR2 - nuclear receptor corepressor 2, PMAIP1 - phorbol-12-myristate-13-acetate-induced protein 1, ABL2 - c-abl oncogene 2, non-receptor tyrosine kinase, SPI1 - spleen focus formi…
GO:0050865	regulation of cell activation	1.34E-26	9.89E-25	3.81	14226	428	715	82	[IL18 - interleukin 18 (interferon-gamma-inducing factor), AP1G1 - adaptor-related protein complex 1, gamma 1 subunit, TAC1 - tachykinin, precursor 1, ZEB1 - zinc finger e-box binding homeobox 1, SOCS1 - suppressor of cytokine signaling 1, IL13 - interleukin 13, BRAF - v-raf murine sarcoma viral oncogene homolog b, FANCA - fanconi anemia, complementation group a, TICAM1 - toll-like receptor adapt…
GO:0065008	regulation of biological quality	2.34E-26	1.72E-24	1.87	14226	2674	715	251	[MYLIP - myosin regulatory light chain interacting protein, HSPA1B - heat shock 70kda protein 1b, BNIP3 - bcl2/adenovirus e1b 19kda interacting protein 3, BNIP3L - bcl2/adenovirus e1b 19kda interacting protein 3-like, BRCA2 - breast cancer 2, early onset, BRAF - v-raf murine sarcoma viral oncogene homolog b, LIF - leukemia inhibitory factor, ABCA1 - atp-binding cassette, sub-family a (abc1), memb…
GO:1901699	cellular response to nitrogen compound	2.91E-26	2.13E-24	3.98	14226	385	715	77	[FMR1 - fragile x mental retardation 1, PRKACB - protein kinase, camp-dependent, catalytic, beta, ZEB1 - zinc finger e-box binding homeobox 1, SOCS1 - suppressor of cytokine signaling 1, BRCA1 - breast cancer 1, early onset, ABCA1 - atp-binding cassette, sub-family a (abc1), member 1, DDC - dopa decarboxylase (aromatic l-amino acid decarboxylase), TICAM1 - toll-like receptor adaptor molecule 1, I…
GO:0009607	response to biotic stimulus	5.64E-26	4.1E-24	3.22	14226	612	715	99	[IFITM1 - interferon induced transmembrane protein 1, BNIP3 - bcl2/adenovirus e1b 19kda interacting protein 3, BNIP3L - bcl2/adenovirus e1b 19kda interacting protein 3-like, FMR1 - fragile x mental retardation 1, DDX3X - dead (asp-glu-ala-asp) box helicase 3, x-linked, IL13 - interleukin 13, ABCA1 - atp-binding cassette, sub-family a (abc1), member 1, CXCL12 - chemokine (c-x-c motif) ligand 12, T…
GO:0022603	regulation of anatomical structure morphogenesis	8.34E-26	6.03E-24	2.81	14226	842	715	119	[BNIP3 - bcl2/adenovirus e1b 19kda interacting protein 3, PDLIM5 - pdz and lim domain 5, BRCA1 - breast cancer 1, early onset, BRAF - v-raf murine sarcoma viral oncogene homolog b, LIMK1 - lim domain kinase 1, LIF - leukemia inhibitory factor, CXCL12 - chemokine (c-x-c motif) ligand 12, RET - ret proto-oncogene, ILK - integrin-linked kinase, MTDH - metadherin, MYO10 - myosin x, ARHGEF19 - rho gua…
GO:0033043	regulation of organelle organization	8.58E-26	6.18E-24	2.59	14226	1037	715	135	[HSPA1B - heat shock 70kda protein 1b, BNIP3 - bcl2/adenovirus e1b 19kda interacting protein 3, FMR1 - fragile x mental retardation 1, BNIP3L - bcl2/adenovirus e1b 19kda interacting protein 3-like, F11R - f11 receptor, BRCA1 - breast cancer 1, early onset, BRAF - v-raf murine sarcoma viral oncogene homolog b, CDH2 - cadherin 2, type 1, n-cadherin (neuronal), LIMK1 - lim domain kinase 1, ANLN - an…
GO:0048646	anatomical structure formation involved in morphogenesis	8.63E-26	6.18E-24	3.28	14226	583	715	96	[IL18 - interleukin 18 (interferon-gamma-inducing factor), PRKACB - protein kinase, camp-dependent, catalytic, beta, EGFL7 - egf-like-domain, multiple 7, SDC4 - syndecan 4, PODXL - podocalyxin-like, BCL2L11 - bcl2-like 11 (apoptosis facilitator), CTGF - connective tissue growth factor, KDR - kinase insert domain receptor (a type iii receptor tyrosine kinase), MTHFD1 - methylenetetrahydrofolate de…
GO:0012501	programmed cell death	1.23E-25	8.75E-24	3.19	14226	618	715	99	[BNIP3 - bcl2/adenovirus e1b 19kda interacting protein 3, BIRC5 - baculoviral iap repeat containing 5, BNIP2 - bcl2/adenovirus e1b 19kda interacting protein 2, XIAP - x-linked inhibitor of apoptosis, BRCA1 - breast cancer 1, early onset, TICAM1 - toll-like receptor adaptor molecule 1, NAIP - nlr family, apoptosis inhibitory protein, MAP3K10 - mitogen-activated protein kinase kinase kinase 10, PMA…
GO:0044702	single organism reproductive process	1.23E-25	8.71E-24	2.83	14226	822	715	117	[DDX6 - dead (asp-glu-ala-asp) box helicase 6, HSF2 - heat shock transcription factor 2, ARID4B - at rich interactive domain 4b (rbp1-like), BRCA2 - breast cancer 2, early onset, LIF - leukemia inhibitory factor, MLH1 - mutl homolog 1, colon cancer, nonpolyposis type 2 (e. coli), EPAS1 - endothelial pas domain protein 1, ASZ1 - ankyrin repeat, sam and basic leucine zipper domain containing 1, FOX…
GO:0002009	morphogenesis of an epithelium	2.22E-25	1.56E-23	4.78	14226	254	715	61	[NOTCH1 - notch 1, ILK - integrin-linked kinase, VDR - vitamin d (1,25- dihydroxyvitamin d3) receptor, VEGFA - vascular endothelial growth factor a, KRAS - kirsten rat sarcoma viral oncogene homolog, SUFU - suppressor of fused homolog (drosophila), SOX9 - sry (sex determining region y)-box 9, MMP14 - matrix metallopeptidase 14 (membrane-inserted), DVL2 - dishevelled segment polarity protein 2, ID…
GO:0019221	cytokine-mediated signaling pathway	3.46E-25	2.43E-23	3.44	14226	509	715	88	[IFITM1 - interferon induced transmembrane protein 1, IL18 - interleukin 18 (interferon-gamma-inducing factor), FLT3 - fms-related tyrosine kinase 3, IL13RA1 - interleukin 13 receptor, alpha 1, SOCS1 - suppressor of cytokine signaling 1, CXCL12 - chemokine (c-x-c motif) ligand 12, IRS2 - insulin receptor substrate 2, AGO4 - argonaute risc catalytic component 4, IFNB1 - interferon, beta 1, fibrobl…
GO:0007568	aging	4.48E-25	3.13E-23	5.24	14226	209	715	55	[TIMP1 - timp metallopeptidase inhibitor 1, TIMP2 - timp metallopeptidase inhibitor 2, BRCA2 - breast cancer 2, early onset, DDC - dopa decarboxylase (aromatic l-amino acid decarboxylase), GSS - glutathione synthetase, CTGF - connective tissue growth factor, ATM - ataxia telangiectasia mutated, APAF1 - apoptotic peptidase activating factor 1, HRAS - harvey rat sarcoma viral oncogene homolog, NUDT…
GO:0008219	cell death	4.91E-25	3.42E-23	3.09	14226	651	715	101	[BNIP3 - bcl2/adenovirus e1b 19kda interacting protein 3, BIRC5 - baculoviral iap repeat containing 5, BNIP2 - bcl2/adenovirus e1b 19kda interacting protein 2, XIAP - x-linked inhibitor of apoptosis, BRCA1 - breast cancer 1, early onset, TICAM1 - toll-like receptor adaptor molecule 1, NAIP - nlr family, apoptosis inhibitory protein, MAP3K10 - mitogen-activated protein kinase kinase kinase 10, PMA…
GO:0043207	response to external biotic stimulus	5.31E-25	3.68E-23	3.23	14226	586	715	95	[IFITM1 - interferon induced transmembrane protein 1, BNIP3 - bcl2/adenovirus e1b 19kda interacting protein 3, FMR1 - fragile x mental retardation 1, BNIP3L - bcl2/adenovirus e1b 19kda interacting protein 3-like, DDX3X - dead (asp-glu-ala-asp) box helicase 3, x-linked, NOS2 - nitric oxide synthase 2, inducible, TAC1 - tachykinin, precursor 1, IL13 - interleukin 13, HMGB2 - high mobility group box…
GO:0051248	negative regulation of protein metabolic process	6.64E-25	4.58E-23	2.69	14226	910	715	123	[HSPA1B - heat shock 70kda protein 1b, FMR1 - fragile x mental retardation 1, BIRC5 - baculoviral iap repeat containing 5, XIAP - x-linked inhibitor of apoptosis, DDX3X - dead (asp-glu-ala-asp) box helicase 3, x-linked, BRCA1 - breast cancer 1, early onset, LIMK1 - lim domain kinase 1, LIF - leukemia inhibitory factor, SDCBP - syndecan binding protein (syntenin), CDC27 - cell division cycle 27, N…
GO:0006366	transcription from RNA polymerase II promoter	9.19E-25	6.3E-23	3.28	14226	558	715	92	[ARID3A - at rich interactive domain 3a (bright-like), HSF2 - heat shock transcription factor 2, TAF5L - taf5-like rna polymerase ii, p300/cbp-associated factor (pcaf)-associated factor, 65kda, MITF - microphthalmia-associated transcription factor, PAX6 - paired box 6, ARID3B - at rich interactive domain 3b (bright-like), FLI1 - fli-1 proto-oncogene, ets transcription factor, PBX3 - pre-b-cell le…
GO:0002694	regulation of leukocyte activation	1.36E-24	9.26E-23	3.80	14226	398	715	76	[IL18 - interleukin 18 (interferon-gamma-inducing factor), AP1G1 - adaptor-related protein complex 1, gamma 1 subunit, TAC1 - tachykinin, precursor 1, ZEB1 - zinc finger e-box binding homeobox 1, SOCS1 - suppressor of cytokine signaling 1, IL13 - interleukin 13, BRAF - v-raf murine sarcoma viral oncogene homolog b, FANCA - fanconi anemia, complementation group a, TICAM1 - toll-like receptor adapt…
GO:0019538	protein metabolic process	1.91E-24	1.3E-22	1.70	14226	3391	715	290	[MYLIP - myosin regulatory light chain interacting protein, BNIP3 - bcl2/adenovirus e1b 19kda interacting protein 3, BNIP3L - bcl2/adenovirus e1b 19kda interacting protein 3-like, TSPAN14 - tetraspanin 14, BRCA2 - breast cancer 2, early onset, TRAK1 - trafficking protein, kinesin binding 1, BRCA1 - breast cancer 1, early onset, BRAF - v-raf murine sarcoma viral oncogene homolog b, LIMK1 - lim dom…
GO:0050776	regulation of immune response	2.56E-24	1.73E-22	2.90	14226	733	715	107	[IFITM1 - interferon induced transmembrane protein 1, HSPA1B - heat shock 70kda protein 1b, IL18 - interleukin 18 (interferon-gamma-inducing factor), XIAP - x-linked inhibitor of apoptosis, LIMK1 - lim domain kinase 1, BRAF - v-raf murine sarcoma viral oncogene homolog b, IL13 - interleukin 13, TICAM1 - toll-like receptor adaptor molecule 1, CARD11 - caspase recruitment domain family, member 11, …
GO:0071417	cellular response to organonitrogen compound	4.13E-24	2.78E-22	3.96	14226	357	715	71	[PRKACB - protein kinase, camp-dependent, catalytic, beta, ZEB1 - zinc finger e-box binding homeobox 1, SOCS1 - suppressor of cytokine signaling 1, BRCA1 - breast cancer 1, early onset, ABCA1 - atp-binding cassette, sub-family a (abc1), member 1, TICAM1 - toll-like receptor adaptor molecule 1, DDC - dopa decarboxylase (aromatic l-amino acid decarboxylase), IRS2 - insulin receptor substrate 2, CAS…
GO:0060284	regulation of cell development	7.9E-24	5.3E-22	2.94	14226	697	715	103	[DDX6 - dead (asp-glu-ala-asp) box helicase 6, PDLIM5 - pdz and lim domain 5, FMR1 - fragile x mental retardation 1, CASZ1 - castor zinc finger 1, PAX6 - paired box 6, ZEB1 - zinc finger e-box binding homeobox 1, LIMK1 - lim domain kinase 1, BRAF - v-raf murine sarcoma viral oncogene homolog b, CDH2 - cadherin 2, type 1, n-cadherin (neuronal), LIF - leukemia inhibitory factor, CXCL12 - chemokine …
GO:0032269	negative regulation of cellular protein metabolic process	8e-24	5.34E-22	2.70	14226	862	715	117	[HSPA1B - heat shock 70kda protein 1b, FMR1 - fragile x mental retardation 1, BIRC5 - baculoviral iap repeat containing 5, XIAP - x-linked inhibitor of apoptosis, DDX3X - dead (asp-glu-ala-asp) box helicase 3, x-linked, BRCA1 - breast cancer 1, early onset, LIMK1 - lim domain kinase 1, LIF - leukemia inhibitory factor, SDCBP - syndecan binding protein (syntenin), CDC27 - cell division cycle 27, N…
GO:0050678	regulation of epithelial cell proliferation	1.7E-23	1.13E-21	4.57	14226	257	715	59	[BRCA2 - breast cancer 2, early onset, EGFL7 - egf-like-domain, multiple 7, HMGB2 - high mobility group box 2, FBXW7 - f-box and wd repeat domain containing 7, e3 ubiquitin protein ligase, CXCL12 - chemokine (c-x-c motif) ligand 12, KDR - kinase insert domain receptor (a type iii receptor tyrosine kinase), PGR - progesterone receptor, HRAS - harvey rat sarcoma viral oncogene homolog, NOTCH1 - not…
GO:1901652	response to peptide	1.8E-23	1.19E-21	4.29	14226	292	715	63	[TIMP1 - timp metallopeptidase inhibitor 1, PRKACB - protein kinase, camp-dependent, catalytic, beta, BRAF - v-raf murine sarcoma viral oncogene homolog b, CXCL12 - chemokine (c-x-c motif) ligand 12, CTGF - connective tissue growth factor, IRS2 - insulin receptor substrate 2, FOXO1 - forkhead box o1, NOTCH1 - notch 1, SIRT1 - sirtuin 1, FOXO3 - forkhead box o3, KLF5 - kruppel-like factor 5 (intes…
GO:1903706	regulation of hemopoiesis	1.87E-23	1.23E-21	3.77	14226	385	715	73	[IL18 - interleukin 18 (interferon-gamma-inducing factor), ZEB1 - zinc finger e-box binding homeobox 1, SOCS1 - suppressor of cytokine signaling 1, BRAF - v-raf murine sarcoma viral oncogene homolog b, HMGB2 - high mobility group box 2, LIF - leukemia inhibitory factor, FANCA - fanconi anemia, complementation group a, CARD11 - caspase recruitment domain family, member 11, TOB2 - transducer of erb…
GO:0045785	positive regulation of cell adhesion	2.4E-23	1.58E-21	3.99	14226	339	715	68	[IL18 - interleukin 18 (interferon-gamma-inducing factor), SOCS1 - suppressor of cytokine signaling 1, BRAF - v-raf murine sarcoma viral oncogene homolog b, CXCL12 - chemokine (c-x-c motif) ligand 12, CD274 - cd274 molecule, PODXL - podocalyxin-like, SDC4 - syndecan 4, CARD11 - caspase recruitment domain family, member 11, KDR - kinase insert domain receptor (a type iii receptor tyrosine kinase),…
GO:2001233	regulation of apoptotic signaling pathway	4.85E-23	3.16E-21	3.94	14226	343	715	68	[UBQLN1 - ubiquilin 1, HSPA1B - heat shock 70kda protein 1b, BNIP3 - bcl2/adenovirus e1b 19kda interacting protein 3, TIMP3 - timp metallopeptidase inhibitor 3, DDX3X - dead (asp-glu-ala-asp) box helicase 3, x-linked, BBC3 - bcl2 binding component 3, BRCA1 - breast cancer 1, early onset, FBXW7 - f-box and wd repeat domain containing 7, e3 ubiquitin protein ligase, HMGB2 - high mobility group box …
GO:0023014	signal transduction by protein phosphorylation	5.15E-23	3.34E-21	3.99	14226	334	715	67	[IL18 - interleukin 18 (interferon-gamma-inducing factor), BRAF - v-raf murine sarcoma viral oncogene homolog b, MAP3K10 - mitogen-activated protein kinase kinase kinase 10, KDR - kinase insert domain receptor (a type iii receptor tyrosine kinase), IRS2 - insulin receptor substrate 2, PAK4 - p21 protein (cdc42/rac)-activated kinase 4, RET - ret proto-oncogene, HRAS - harvey rat sarcoma viral onco…
GO:0007346	regulation of mitotic cell cycle	8.12E-23	5.25E-21	3.14	14226	571	715	90	[ARID3A - at rich interactive domain 3a (bright-like), HSPA1B - heat shock 70kda protein 1b, TIMP2 - timp metallopeptidase inhibitor 2, BIRC5 - baculoviral iap repeat containing 5, DDX3X - dead (asp-glu-ala-asp) box helicase 3, x-linked, PKIA - protein kinase (camp-dependent, catalytic) inhibitor alpha, BRCA2 - breast cancer 2, early onset, BRCA1 - breast cancer 1, early onset, ANLN - anillin, ac…
GO:0042493	response to drug	9.95E-23	6.4E-21	4.11	14226	310	715	64	[TIMP2 - timp metallopeptidase inhibitor 2, UQCRFS1 - ubiquinol-cytochrome c reductase, rieske iron-sulfur polypeptide 1, NOS2 - nitric oxide synthase 2, inducible, HMGB2 - high mobility group box 2, BRAF - v-raf murine sarcoma viral oncogene homolog b, ABCA1 - atp-binding cassette, sub-family a (abc1), member 1, ABCG2 - atp-binding cassette, sub-family g (white), member 2, DDC - dopa decarboxyla…
GO:0044092	negative regulation of molecular function	1.23E-22	7.86E-21	2.58	14226	927	715	120	[FMR1 - fragile x mental retardation 1, BIRC5 - baculoviral iap repeat containing 5, XIAP - x-linked inhibitor of apoptosis, DDX3X - dead (asp-glu-ala-asp) box helicase 3, x-linked, F11R - f11 receptor, IL13 - interleukin 13, LIMK1 - lim domain kinase 1, CDC27 - cell division cycle 27, MAP3K10 - mitogen-activated protein kinase kinase kinase 10, NAIP - nlr family, apoptosis inhibitory protein, HR…
GO:0009887	animal organ morphogenesis	1.7E-22	1.08E-20	3.68	14226	389	715	72	[AKT3 - v-akt murine thymoma viral oncogene homolog 3, PAX6 - paired box 6, ZEB1 - zinc finger e-box binding homeobox 1, CDH2 - cadherin 2, type 1, n-cadherin (neuronal), BRAF - v-raf murine sarcoma viral oncogene homolog b, LIF - leukemia inhibitory factor, BCL2L11 - bcl2-like 11 (apoptosis facilitator), FLI1 - fli-1 proto-oncogene, ets transcription factor, EP300 - e1a binding protein p300, HRA…
GO:0044087	regulation of cellular component biogenesis	2.17E-22	1.38E-20	2.82	14226	727	715	103	[HSPA1B - heat shock 70kda protein 1b, PDLIM5 - pdz and lim domain 5, FMR1 - fragile x mental retardation 1, DDX3X - dead (asp-glu-ala-asp) box helicase 3, x-linked, MITF - microphthalmia-associated transcription factor, BRCA1 - breast cancer 1, early onset, LIMK1 - lim domain kinase 1, BRAF - v-raf murine sarcoma viral oncogene homolog b, ANLN - anillin, actin binding protein, ABCA1 - atp-bindin…
GO:0030278	regulation of ossification	5.38E-22	3.41E-20	5.60	14226	160	715	45	[IFITM1 - interferon induced transmembrane protein 1, FGFR2 - fibroblast growth factor receptor 2, TAC1 - tachykinin, precursor 1, ACVR1 - activin a receptor, type i, GLI1 - gli family zinc finger 1, TOB2 - transducer of erbb2, 2, TWIST1 - twist basic helix-loop-helix transcription factor 1, MEF2C - myocyte enhancer factor 2c, CEBPB - ccaat/enhancer binding protein (c/ebp), beta, AXIN2 - axin 2, …
GO:0031347	regulation of defense response	7.51E-22	4.73E-20	3.11	14226	556	715	87	[UBQLN1 - ubiquilin 1, HSPA1B - heat shock 70kda protein 1b, IL18 - interleukin 18 (interferon-gamma-inducing factor), PRKACB - protein kinase, camp-dependent, catalytic, beta, XIAP - x-linked inhibitor of apoptosis, AP1G1 - adaptor-related protein complex 1, gamma 1 subunit, NOS2 - nitric oxide synthase 2, inducible, TAC1 - tachykinin, precursor 1, SOCS1 - suppressor of cytokine signaling 1, HMG…
GO:0006796	phosphate-containing compound metabolic process	1.56E-21	9.77E-20	2.06	14226	1648	715	171	[HSPA1B - heat shock 70kda protein 1b, CDC25A - cell division cycle 25a, IL18 - interleukin 18 (interferon-gamma-inducing factor), BIRC5 - baculoviral iap repeat containing 5, FLT3 - fms-related tyrosine kinase 3, LIMK1 - lim domain kinase 1, BRAF - v-raf murine sarcoma viral oncogene homolog b, LIF - leukemia inhibitory factor, MAP3K10 - mitogen-activated protein kinase kinase kinase 10, CARD11 …
GO:0050767	regulation of neurogenesis	1.68E-21	1.05E-19	3.00	14226	596	715	90	[TIMP2 - timp metallopeptidase inhibitor 2, PDLIM5 - pdz and lim domain 5, FMR1 - fragile x mental retardation 1, DDX6 - dead (asp-glu-ala-asp) box helicase 6, CASZ1 - castor zinc finger 1, PAX6 - paired box 6, ZEB1 - zinc finger e-box binding homeobox 1, CDH2 - cadherin 2, type 1, n-cadherin (neuronal), HMGB2 - high mobility group box 2, LIMK1 - lim domain kinase 1, BRAF - v-raf murine sarcoma v…
GO:0061138	morphogenesis of a branching epithelium	2.08E-21	1.29E-19	6.17	14226	129	715	40	[PKD1 - polycystic kidney disease 1 (autosomal dominant), FGFR2 - fibroblast growth factor receptor 2, PKD2 - polycystic kidney disease 2 (autosomal dominant), PROX1 - prospero homeobox 1, FGFR1 - fibroblast growth factor receptor 1, ACVR1 - activin a receptor, type i, FGF8 - fibroblast growth factor 8 (androgen-induced), FGF7 - fibroblast growth factor 7, FGF2 - fibroblast growth factor 2 (basic…
GO:0001763	morphogenesis of a branching structure	2.9E-21	1.8E-19	5.95	14226	137	715	41	[PKD1 - polycystic kidney disease 1 (autosomal dominant), FGFR2 - fibroblast growth factor receptor 2, PKD2 - polycystic kidney disease 2 (autosomal dominant), PROX1 - prospero homeobox 1, FGFR1 - fibroblast growth factor receptor 1, FGF8 - fibroblast growth factor 8 (androgen-induced), ACVR1 - activin a receptor, type i, FGF7 - fibroblast growth factor 7, FGF2 - fibroblast growth factor 2 (basic…
GO:0022407	regulation of cell-cell adhesion	3.83E-21	2.36E-19	3.75	14226	350	715	66	[IL18 - interleukin 18 (interferon-gamma-inducing factor), ZEB1 - zinc finger e-box binding homeobox 1, SOCS1 - suppressor of cytokine signaling 1, BRAF - v-raf murine sarcoma viral oncogene homolog b, FANCA - fanconi anemia, complementation group a, CXCL12 - chemokine (c-x-c motif) ligand 12, CD274 - cd274 molecule, PODXL - podocalyxin-like, SDC4 - syndecan 4, CARD11 - caspase recruitment domain…
GO:0035239	tube morphogenesis	5.54E-21	3.4E-19	4.97	14226	192	715	48	[PKD1 - polycystic kidney disease 1 (autosomal dominant), PKD2 - polycystic kidney disease 2 (autosomal dominant), ZEB1 - zinc finger e-box binding homeobox 1, ACVR1 - activin a receptor, type i, FGF8 - fibroblast growth factor 8 (androgen-induced), RHOB - ras homolog family member b, GLI1 - gli family zinc finger 1, FGF2 - fibroblast growth factor 2 (basic), EGFR - epidermal growth factor recept…
GO:0034097	response to cytokine	5.62E-21	3.44E-19	3.51	14226	402	715	71	[IFITM1 - interferon induced transmembrane protein 1, TIMP1 - timp metallopeptidase inhibitor 1, TIMP2 - timp metallopeptidase inhibitor 2, NOS2 - nitric oxide synthase 2, inducible, FLT3 - fms-related tyrosine kinase 3, BRCA1 - breast cancer 1, early onset, IL13 - interleukin 13, CD274 - cd274 molecule, GSS - glutathione synthetase, TLE4 - transducin-like enhancer of split 4 (e(sp1) homolog, dro…
GO:0071407	cellular response to organic cyclic compound	6.51E-21	3.97E-19	3.92	14226	315	715	62	[IL18 - interleukin 18 (interferon-gamma-inducing factor), FLT3 - fms-related tyrosine kinase 3, BRCA1 - breast cancer 1, early onset, ABCA1 - atp-binding cassette, sub-family a (abc1), member 1, CASP8 - caspase 8, apoptosis-related cysteine peptidase, CASP7 - caspase 7, apoptosis-related cysteine peptidase, PAK4 - p21 protein (cdc42/rac)-activated kinase 4, CASP3 - caspase 3, apoptosis-related c…
GO:0007169	transmembrane receptor protein tyrosine kinase signaling pathway	7.78E-21	4.72E-19	3.38	14226	435	715	74	[FLT3 - fms-related tyrosine kinase 3, SDCBP - syndecan binding protein (syntenin), CTGF - connective tissue growth factor, KDR - kinase insert domain receptor (a type iii receptor tyrosine kinase), ABL2 - c-abl oncogene 2, non-receptor tyrosine kinase, IRS2 - insulin receptor substrate 2, RET - ret proto-oncogene, CASP3 - caspase 3, apoptosis-related cysteine peptidase, FOXO1 - forkhead box o1, …
GO:1903037	regulation of leukocyte cell-cell adhesion	9.28E-21	5.61E-19	4.12	14226	280	715	58	[IL18 - interleukin 18 (interferon-gamma-inducing factor), ZEB1 - zinc finger e-box binding homeobox 1, SOCS1 - suppressor of cytokine signaling 1, BRAF - v-raf murine sarcoma viral oncogene homolog b, FANCA - fanconi anemia, complementation group a, CXCL12 - chemokine (c-x-c motif) ligand 12, CD274 - cd274 molecule, SDC4 - syndecan 4, CARD11 - caspase recruitment domain family, member 11, CASP3 …
GO:0002521	leukocyte differentiation	1.09E-20	6.55E-19	4.54	14226	228	715	52	[FLT3 - fms-related tyrosine kinase 3, BRAF - v-raf murine sarcoma viral oncogene homolog b, CARD11 - caspase recruitment domain family, member 11, CASP8 - caspase 8, apoptosis-related cysteine peptidase, EP300 - e1a binding protein p300, SPI1 - spleen focus forming virus (sffv) proviral integration oncogene, MERTK - c-mer proto-oncogene tyrosine kinase, IFNB1 - interferon, beta 1, fibroblast, SI…
GO:0032774	RNA biosynthetic process	1.59E-20	9.55E-19	1.85	14226	2241	715	208	[HSF2 - heat shock transcription factor 2, CASZ1 - castor zinc finger 1, BRCA1 - breast cancer 1, early onset, WHSC1L1 - wolf-hirschhorn syndrome candidate 1-like 1, NCOR2 - nuclear receptor corepressor 2, EPAS1 - endothelial pas domain protein 1, EP300 - e1a binding protein p300, TRPS1 - trichorhinophalangeal syndrome i, SPI1 - spleen focus forming virus (sffv) proviral integration oncogene, ATF…
GO:0032870	cellular response to hormone stimulus	1.64E-20	9.79E-19	4.20	14226	265	715	56	[PRKACB - protein kinase, camp-dependent, catalytic, beta, FLT3 - fms-related tyrosine kinase 3, IRS2 - insulin receptor substrate 2, FOXO1 - forkhead box o1, IFNB1 - interferon, beta 1, fibroblast, FOXO3 - forkhead box o3, NOTCH1 - notch 1, SP1 - sp1 transcription factor, EIF4E - eukaryotic translation initiation factor 4e, AKT1 - v-akt murine thymoma viral oncogene homolog 1, EIF4EBP1 - eukaryo…
GO:0097190	apoptotic signaling pathway	1.89E-20	1.13E-18	4.33	14226	248	715	54	[BNIP3 - bcl2/adenovirus e1b 19kda interacting protein 3, DDX3X - dead (asp-glu-ala-asp) box helicase 3, x-linked, BRCA2 - breast cancer 2, early onset, BBC3 - bcl2 binding component 3, BRCA1 - breast cancer 1, early onset, TICAM1 - toll-like receptor adaptor molecule 1, BCL2L11 - bcl2-like 11 (apoptosis facilitator), MLH1 - mutl homolog 1, colon cancer, nonpolyposis type 2 (e. coli), BCL2L10 - b…
GO:0051960	regulation of nervous system development	2.22E-20	1.32E-18	2.81	14226	665	715	94	[TIMP2 - timp metallopeptidase inhibitor 2, FMR1 - fragile x mental retardation 1, PDLIM5 - pdz and lim domain 5, DDX6 - dead (asp-glu-ala-asp) box helicase 6, PRKACB - protein kinase, camp-dependent, catalytic, beta, CASZ1 - castor zinc finger 1, PAX6 - paired box 6, ZEB1 - zinc finger e-box binding homeobox 1, CDH2 - cadherin 2, type 1, n-cadherin (neuronal), HMGB2 - high mobility group box 2, …
GO:1901214	regulation of neuron death	3.47E-20	2.05E-18	4.21	14226	260	715	55	[BRAF - v-raf murine sarcoma viral oncogene homolog b, IL13 - interleukin 13, FBXW7 - f-box and wd repeat domain containing 7, e3 ubiquitin protein ligase, BCL2L11 - bcl2-like 11 (apoptosis facilitator), NAIP - nlr family, apoptosis inhibitory protein, ATM - ataxia telangiectasia mutated, NES - nestin, CASP3 - caspase 3, apoptosis-related cysteine peptidase, TBK1 - tank-binding kinase 1, HRAS - h…
GO:0031400	negative regulation of protein modification process	4.26E-20	2.5E-18	3.06	14226	534	715	82	[HSPA1B - heat shock 70kda protein 1b, TIMP3 - timp metallopeptidase inhibitor 3, PKIA - protein kinase (camp-dependent, catalytic) inhibitor alpha, SOCS1 - suppressor of cytokine signaling 1, BRCA1 - breast cancer 1, early onset, LIMK1 - lim domain kinase 1, LIF - leukemia inhibitory factor, CDC27 - cell division cycle 27, SPI1 - spleen focus forming virus (sffv) proviral integration oncogene, C…
GO:0071453	cellular response to oxygen levels	4.41E-20	2.58E-18	6.24	14226	118	715	37	[UBQLN1 - ubiquilin 1, ICAM1 - intercellular adhesion molecule 1, BNIP3 - bcl2/adenovirus e1b 19kda interacting protein 3, BNIP3L - bcl2/adenovirus e1b 19kda interacting protein 3-like, HIPK2 - homeodomain interacting protein kinase 2, PTEN - phosphatase and tensin homolog, TERT - telomerase reverse transcriptase, MDM2 - mdm2 oncogene, e3 ubiquitin protein ligase, CPEB4 - cytoplasmic polyadenylat…
GO:0051336	regulation of hydrolase activity	4.52E-20	2.63E-18	2.29	14226	1139	715	131	[BIRC5 - baculoviral iap repeat containing 5, BNIP2 - bcl2/adenovirus e1b 19kda interacting protein 2, XIAP - x-linked inhibitor of apoptosis, DDX3X - dead (asp-glu-ala-asp) box helicase 3, x-linked, F11R - f11 receptor, NAIP - nlr family, apoptosis inhibitory protein, PMAIP1 - phorbol-12-myristate-13-acetate-induced protein 1, ABL2 - c-abl oncogene 2, non-receptor tyrosine kinase, RET - ret prot…
GO:0048534	hematopoietic or lymphoid organ development	4.76E-20	2.76E-18	5.43	14226	154	715	42	[TEK - tek tyrosine kinase, endothelial, SGPL1 - sphingosine-1-phosphate lyase 1, CRKL - v-crk avian sarcoma virus ct10 oncogene homolog-like, PICALM - phosphatidylinositol binding clathrin assembly protein, BRCA2 - breast cancer 2, early onset, FLT3 - fms-related tyrosine kinase 3, JARID2 - jumonji, at rich interactive domain 2, BRAF - v-raf murine sarcoma viral oncogene homolog b, ADAM17 - adam…
GO:0071396	cellular response to lipid	6.89E-20	3.98E-18	3.85	14226	310	715	60	[NOS2 - nitric oxide synthase 2, inducible, FLT3 - fms-related tyrosine kinase 3, HMGB2 - high mobility group box 2, CDK19 - cyclin-dependent kinase 19, ABCA1 - atp-binding cassette, sub-family a (abc1), member 1, TICAM1 - toll-like receptor adaptor molecule 1, ABL2 - c-abl oncogene 2, non-receptor tyrosine kinase, RET - ret proto-oncogene, FOXO1 - forkhead box o1, IFNB1 - interferon, beta 1, fib…
GO:0051251	positive regulation of lymphocyte activation	6.9E-20	3.97E-18	4.37	14226	237	715	52	[IL18 - interleukin 18 (interferon-gamma-inducing factor), AP1G1 - adaptor-related protein complex 1, gamma 1 subunit, TAC1 - tachykinin, precursor 1, SOCS1 - suppressor of cytokine signaling 1, IL13 - interleukin 13, TICAM1 - toll-like receptor adaptor molecule 1, CD274 - cd274 molecule, CARD11 - caspase recruitment domain family, member 11, MLH1 - mutl homolog 1, colon cancer, nonpolyposis type…
GO:0043405	regulation of MAP kinase activity	7.45E-20	4.27E-18	3.90	14226	301	715	59	[FLT3 - fms-related tyrosine kinase 3, BRAF - v-raf murine sarcoma viral oncogene homolog b, MAP3K10 - mitogen-activated protein kinase kinase kinase 10, HRAS - harvey rat sarcoma viral oncogene homolog, ILK - integrin-linked kinase, TAB2 - tgf-beta activated kinase 1/map3k7 binding protein 2, VEGFA - vascular endothelial growth factor a, P2RX7 - purinergic receptor p2x, ligand-gated ion channel,…
GO:0006793	phosphorus metabolic process	8.15E-20	4.66E-18	1.98	14226	1725	715	172	[HSPA1B - heat shock 70kda protein 1b, CDC25A - cell division cycle 25a, IL18 - interleukin 18 (interferon-gamma-inducing factor), BIRC5 - baculoviral iap repeat containing 5, FLT3 - fms-related tyrosine kinase 3, LIMK1 - lim domain kinase 1, BRAF - v-raf murine sarcoma viral oncogene homolog b, LIF - leukemia inhibitory factor, MAP3K10 - mitogen-activated protein kinase kinase kinase 10, CARD11 …
GO:0006952	defense response	8.99E-20	5.12E-18	2.60	14226	787	715	103	[IFITM1 - interferon induced transmembrane protein 1, BNIP3 - bcl2/adenovirus e1b 19kda interacting protein 3, IL18 - interleukin 18 (interferon-gamma-inducing factor), BNIP3L - bcl2/adenovirus e1b 19kda interacting protein 3-like, DDX3X - dead (asp-glu-ala-asp) box helicase 3, x-linked, F11R - f11 receptor, IL13 - interleukin 13, CXCL12 - chemokine (c-x-c motif) ligand 12, TICAM1 - toll-like rec…
GO:0048732	gland development	1.23E-19	6.97E-18	4.56	14226	214	715	49	[BRAF - v-raf murine sarcoma viral oncogene homolog b, BCL2L11 - bcl2-like 11 (apoptosis facilitator), DKK3 - dickkopf wnt signaling pathway inhibitor 3, IRS2 - insulin receptor substrate 2, ATM - ataxia telangiectasia mutated, NOTCH1 - notch 1, SP3 - sp3 transcription factor, KRAS - kirsten rat sarcoma viral oncogene homolog, SOX9 - sry (sex determining region y)-box 9, NFKBIA - nuclear factor o…
GO:0032101	regulation of response to external stimulus	1.52E-19	8.57E-18	2.97	14226	556	715	83	[IL18 - interleukin 18 (interferon-gamma-inducing factor), XIAP - x-linked inhibitor of apoptosis, NOS2 - nitric oxide synthase 2, inducible, TAC1 - tachykinin, precursor 1, BRAF - v-raf murine sarcoma viral oncogene homolog b, FANCA - fanconi anemia, complementation group a, CDK19 - cyclin-dependent kinase 19, CXCL12 - chemokine (c-x-c motif) ligand 12, TICAM1 - toll-like receptor adaptor molecu…
GO:0000165	MAPK cascade	1.58E-19	8.9E-18	3.90	14226	296	715	58	[IL18 - interleukin 18 (interferon-gamma-inducing factor), BRAF - v-raf murine sarcoma viral oncogene homolog b, MAP3K10 - mitogen-activated protein kinase kinase kinase 10, IRS2 - insulin receptor substrate 2, RET - ret proto-oncogene, HRAS - harvey rat sarcoma viral oncogene homolog, ILK - integrin-linked kinase, TAB2 - tgf-beta activated kinase 1/map3k7 binding protein 2, KSR1 - kinase suppres…
GO:0016043	cellular component organization	1.8E-19	1.01E-17	1.53	14226	4185	715	321	[BNIP3 - bcl2/adenovirus e1b 19kda interacting protein 3, BNIP3L - bcl2/adenovirus e1b 19kda interacting protein 3-like, BRCA2 - breast cancer 2, early onset, BRCA1 - breast cancer 1, early onset, BRAF - v-raf murine sarcoma viral oncogene homolog b, LIMK1 - lim domain kinase 1, WHSC1L1 - wolf-hirschhorn syndrome candidate 1-like 1, ABCA1 - atp-binding cassette, sub-family a (abc1), member 1, SSX…
GO:0050867	positive regulation of cell activation	1.84E-19	1.03E-17	4.07	14226	269	715	55	[IL18 - interleukin 18 (interferon-gamma-inducing factor), AP1G1 - adaptor-related protein complex 1, gamma 1 subunit, TAC1 - tachykinin, precursor 1, SOCS1 - suppressor of cytokine signaling 1, IL13 - interleukin 13, CD274 - cd274 molecule, TICAM1 - toll-like receptor adaptor molecule 1, CARD11 - caspase recruitment domain family, member 11, CTGF - connective tissue growth factor, MLH1 - mutl ho…
GO:0009612	response to mechanical stimulus	1.9E-19	1.06E-17	5.12	14226	167	715	43	[PKD1 - polycystic kidney disease 1 (autosomal dominant), PKD2 - polycystic kidney disease 2 (autosomal dominant), BNIP3 - bcl2/adenovirus e1b 19kda interacting protein 3, BAK1 - bcl2-antagonist/killer 1, MYD88 - myeloid differentiation primary response 88, JUN - jun proto-oncogene, IL13 - interleukin 13, RAF1 - v-raf-1 murine leukemia viral oncogene homolog 1, CXCL12 - chemokine (c-x-c motif) li…
GO:0010035	response to inorganic substance	1.95E-19	1.08E-17	3.42	14226	396	715	68	[BNIP3 - bcl2/adenovirus e1b 19kda interacting protein 3, FMR1 - fragile x mental retardation 1, BRAF - v-raf murine sarcoma viral oncogene homolog b, GSS - glutathione synthetase, CASP8 - caspase 8, apoptosis-related cysteine peptidase, CASP3 - caspase 3, apoptosis-related cysteine peptidase, FOXO1 - forkhead box o1, SIRT1 - sirtuin 1, NUDT1 - nudix (nucleoside diphosphate linked moiety x)-type …
GO:0097659	nucleic acid-templated transcription	2.04E-19	1.13E-17	1.87	14226	2041	715	192	[HSF2 - heat shock transcription factor 2, BIRC5 - baculoviral iap repeat containing 5, CASZ1 - castor zinc finger 1, DDX3X - dead (asp-glu-ala-asp) box helicase 3, x-linked, ARID4B - at rich interactive domain 4b (rbp1-like), MITF - microphthalmia-associated transcription factor, PAX6 - paired box 6, ZEB1 - zinc finger e-box binding homeobox 1, BRCA1 - breast cancer 1, early onset, ARID3B - at r…
GO:0045787	positive regulation of cell cycle	2.3E-19	1.26E-17	3.71	14226	327	715	61	[ARID3A - at rich interactive domain 3a (bright-like), CDC25A - cell division cycle 25a, DDX3X - dead (asp-glu-ala-asp) box helicase 3, x-linked, BRCA2 - breast cancer 2, early onset, BRCA1 - breast cancer 1, early onset, CTGF - connective tissue growth factor, BCL2L11 - bcl2-like 11 (apoptosis facilitator), PLK2 - polo-like kinase 2, EP300 - e1a binding protein p300, ATM - ataxia telangiectasia …
GO:0010638	positive regulation of organelle organization	2.55E-19	1.4E-17	3.00	14226	538	715	81	[HSPA1B - heat shock 70kda protein 1b, BNIP3 - bcl2/adenovirus e1b 19kda interacting protein 3, FMR1 - fragile x mental retardation 1, TAC1 - tachykinin, precursor 1, BBC3 - bcl2 binding component 3, BRCA1 - breast cancer 1, early onset, LIMK1 - lim domain kinase 1, FBXW7 - f-box and wd repeat domain containing 7, e3 ubiquitin protein ligase, BRAF - v-raf murine sarcoma viral oncogene homolog b, …
GO:0080135	regulation of cellular response to stress	2.69E-19	1.47E-17	2.94	14226	561	715	83	[UBQLN1 - ubiquilin 1, HSPA1B - heat shock 70kda protein 1b, FMR1 - fragile x mental retardation 1, BRCA1 - breast cancer 1, early onset, FBXW7 - f-box and wd repeat domain containing 7, e3 ubiquitin protein ligase, BRAF - v-raf murine sarcoma viral oncogene homolog b, CXCL12 - chemokine (c-x-c motif) ligand 12, SDCBP - syndecan binding protein (syntenin), BCL2L11 - bcl2-like 11 (apoptosis facili…
GO:0071214	cellular response to abiotic stimulus	2.71E-19	1.48E-17	4.24	14226	244	715	52	[CDC25A - cell division cycle 25a, BNIP3 - bcl2/adenovirus e1b 19kda interacting protein 3, FMR1 - fragile x mental retardation 1, DDX3X - dead (asp-glu-ala-asp) box helicase 3, x-linked, IL13 - interleukin 13, CASP8 - caspase 8, apoptosis-related cysteine peptidase, EP300 - e1a binding protein p300, ATM - ataxia telangiectasia mutated, CASP3 - caspase 3, apoptosis-related cysteine peptidase, HRA…
GO:0009059	macromolecule biosynthetic process	2.72E-19	1.48E-17	1.70	14226	2791	715	239	[HSF2 - heat shock transcription factor 2, CASZ1 - castor zinc finger 1, BRCA2 - breast cancer 2, early onset, BRCA1 - breast cancer 1, early onset, WHSC1L1 - wolf-hirschhorn syndrome candidate 1-like 1, DTD1 - d-tyrosyl-trna deacylase 1, NCOR2 - nuclear receptor corepressor 2, EPAS1 - endothelial pas domain protein 1, TRPS1 - trichorhinophalangeal syndrome i, EP300 - e1a binding protein p300, SP…
GO:0048511	rhythmic process	3.28E-19	1.77E-17	4.22	14226	245	715	52	[NOS2 - nitric oxide synthase 2, inducible, DDC - dopa decarboxylase (aromatic l-amino acid decarboxylase), EP300 - e1a binding protein p300, ATM - ataxia telangiectasia mutated, NOS3 - nitric oxide synthase 3 (endothelial cell), PGR - progesterone receptor, FOXO3 - forkhead box o3, SIRT1 - sirtuin 1, SP1 - sp1 transcription factor, MMP7 - matrix metallopeptidase 7 (matrilysin, uterine), VEGFA - …
GO:0051090	regulation of sequence-specific DNA binding transcription factor activity	3.79E-19	2.04E-17	3.63	14226	340	715	62	[HSPA1B - heat shock 70kda protein 1b, FANCA - fanconi anemia, complementation group a, TICAM1 - toll-like receptor adaptor molecule 1, CARD11 - caspase recruitment domain family, member 11, MAP3K10 - mitogen-activated protein kinase kinase kinase 10, EP300 - e1a binding protein p300, SIRT1 - sirtuin 1, TAB2 - tgf-beta activated kinase 1/map3k7 binding protein 2, MTDH - metadherin, VEGFA - vascul…
GO:0001775	cell activation	3.8E-19	2.04E-17	2.54	14226	815	715	104	[SIRPA - signal-regulatory protein alpha, HSPA1B - heat shock 70kda protein 1b, IL18 - interleukin 18 (interferon-gamma-inducing factor), DDX3X - dead (asp-glu-ala-asp) box helicase 3, x-linked, TSPAN14 - tetraspanin 14, FLT3 - fms-related tyrosine kinase 3, IL13 - interleukin 13, BRAF - v-raf murine sarcoma viral oncogene homolog b, SDCBP - syndecan binding protein (syntenin), TICAM1 - toll-like…
GO:0001817	regulation of cytokine production	3.81E-19	2.03E-17	3.11	14226	486	715	76	[HSPA1B - heat shock 70kda protein 1b, IL18 - interleukin 18 (interferon-gamma-inducing factor), DDX3X - dead (asp-glu-ala-asp) box helicase 3, x-linked, NOS2 - nitric oxide synthase 2, inducible, F11R - f11 receptor, BRCA1 - breast cancer 1, early onset, SOCS1 - suppressor of cytokine signaling 1, IL13 - interleukin 13, HMGB2 - high mobility group box 2, CD274 - cd274 molecule, TICAM1 - toll-lik…
GO:0006351	transcription, DNA-templated	4.49E-19	2.39E-17	1.86	14226	2040	715	191	[HSF2 - heat shock transcription factor 2, BIRC5 - baculoviral iap repeat containing 5, CASZ1 - castor zinc finger 1, DDX3X - dead (asp-glu-ala-asp) box helicase 3, x-linked, ARID4B - at rich interactive domain 4b (rbp1-like), MITF - microphthalmia-associated transcription factor, PAX6 - paired box 6, ZEB1 - zinc finger e-box binding homeobox 1, BRCA1 - breast cancer 1, early onset, ARID3B - at r…
GO:0045786	negative regulation of cell cycle	4.82E-19	2.56E-17	3.13	14226	477	715	75	[ARID3A - at rich interactive domain 3a (bright-like), TIMP2 - timp metallopeptidase inhibitor 2, PRKACB - protein kinase, camp-dependent, catalytic, beta, CCNE2 - cyclin e2, BRCA1 - breast cancer 1, early onset, FBXW7 - f-box and wd repeat domain containing 7, e3 ubiquitin protein ligase, LIF - leukemia inhibitory factor, PLK2 - polo-like kinase 2, EP300 - e1a binding protein p300, ATM - ataxia …
GO:1902105	regulation of leukocyte differentiation	5.94E-19	3.14E-17	4.48	14226	213	715	48	[IL18 - interleukin 18 (interferon-gamma-inducing factor), JUN - jun proto-oncogene, ZEB1 - zinc finger e-box binding homeobox 1, SOCS1 - suppressor of cytokine signaling 1, BRAF - v-raf murine sarcoma viral oncogene homolog b, FANCA - fanconi anemia, complementation group a, LIF - leukemia inhibitory factor, PIK3R1 - phosphoinositide-3-kinase, regulatory subunit 1 (alpha), CARD11 - caspase recru…
GO:0051098	regulation of binding	6.03E-19	3.17E-17	3.80	14226	304	715	58	[FMR1 - fragile x mental retardation 1, HMGB2 - high mobility group box 2, LIF - leukemia inhibitory factor, TICAM1 - toll-like receptor adaptor molecule 1, PLK2 - polo-like kinase 2, EP300 - e1a binding protein p300, NES - nestin, IFNG - interferon, gamma, SKI - v-ski avian sarcoma viral oncogene homolog, PPP3CA - protein phosphatase 3, catalytic subunit, alpha isozyme, NFKBIA - nuclear factor o…
GO:0050778	positive regulation of immune response	6.2E-19	3.25E-17	3.06	14226	501	715	77	[HSPA1B - heat shock 70kda protein 1b, IL18 - interleukin 18 (interferon-gamma-inducing factor), PRKACB - protein kinase, camp-dependent, catalytic, beta, AP1G1 - adaptor-related protein complex 1, gamma 1 subunit, IL13 - interleukin 13, LIMK1 - lim domain kinase 1, BRAF - v-raf murine sarcoma viral oncogene homolog b, HMGB2 - high mobility group box 2, TICAM1 - toll-like receptor adaptor molecul…
GO:0031960	response to corticosteroid	8.96E-19	4.68E-17	5.60	14226	135	715	38	[ICAM1 - intercellular adhesion molecule 1, DDIT4 - dna-damage-inducible transcript 4, FLT3 - fms-related tyrosine kinase 3, NTRK3 - neurotrophic tyrosine kinase, receptor, type 3, CTGF - connective tissue growth factor, EGFR - epidermal growth factor receptor, RHOA - ras homolog family member a, CASP3 - caspase 3, apoptosis-related cysteine peptidase, FOXO1 - forkhead box o1, IFNB1 - interferon,…
GO:0046649	lymphocyte activation	9.53E-19	4.96E-17	3.99	14226	269	715	54	[IL18 - interleukin 18 (interferon-gamma-inducing factor), FLT3 - fms-related tyrosine kinase 3, BRAF - v-raf murine sarcoma viral oncogene homolog b, CARD11 - caspase recruitment domain family, member 11, MLH1 - mutl homolog 1, colon cancer, nonpolyposis type 2 (e. coli), CASP8 - caspase 8, apoptosis-related cysteine peptidase, EP300 - e1a binding protein p300, SPI1 - spleen focus forming virus …
GO:0043406	positive regulation of MAP kinase activity	9.95E-19	5.16E-17	4.27	14226	233	715	50	[FLT3 - fms-related tyrosine kinase 3, BRAF - v-raf murine sarcoma viral oncogene homolog b, MAP3K10 - mitogen-activated protein kinase kinase kinase 10, HRAS - harvey rat sarcoma viral oncogene homolog, ILK - integrin-linked kinase, TAB2 - tgf-beta activated kinase 1/map3k7 binding protein 2, VEGFA - vascular endothelial growth factor a, P2RX7 - purinergic receptor p2x, ligand-gated ion channel,…
GO:0018193	peptidyl-amino acid modification	1e-18	5.2E-17	2.61	14226	739	715	97	[BIRC5 - baculoviral iap repeat containing 5, ARID4B - at rich interactive domain 4b (rbp1-like), BRCA2 - breast cancer 2, early onset, MITF - microphthalmia-associated transcription factor, FLT3 - fms-related tyrosine kinase 3, WHSC1L1 - wolf-hirschhorn syndrome candidate 1-like 1, LIF - leukemia inhibitory factor, MAP3K10 - mitogen-activated protein kinase kinase kinase 10, ABL2 - c-abl oncogen…
GO:0043434	response to peptide hormone	1.01E-18	5.22E-17	4.19	14226	242	715	51	[TIMP1 - timp metallopeptidase inhibitor 1, PRKACB - protein kinase, camp-dependent, catalytic, beta, BRAF - v-raf murine sarcoma viral oncogene homolog b, CXCL12 - chemokine (c-x-c motif) ligand 12, CTGF - connective tissue growth factor, IRS2 - insulin receptor substrate 2, FOXO1 - forkhead box o1, SIRT1 - sirtuin 1, SP1 - sp1 transcription factor, AKT1 - v-akt murine thymoma viral oncogene hom…
GO:0002696	positive regulation of leukocyte activation	1.18E-18	6.08E-17	4.04	14226	261	715	53	[IL18 - interleukin 18 (interferon-gamma-inducing factor), AP1G1 - adaptor-related protein complex 1, gamma 1 subunit, TAC1 - tachykinin, precursor 1, SOCS1 - suppressor of cytokine signaling 1, IL13 - interleukin 13, TICAM1 - toll-like receptor adaptor molecule 1, CD274 - cd274 molecule, CARD11 - caspase recruitment domain family, member 11, MLH1 - mutl homolog 1, colon cancer, nonpolyposis type…
GO:0071840	cellular component organization or biogenesis	1.25E-18	6.37E-17	1.51	14226	4234	715	321	[BNIP3 - bcl2/adenovirus e1b 19kda interacting protein 3, BNIP3L - bcl2/adenovirus e1b 19kda interacting protein 3-like, BRCA2 - breast cancer 2, early onset, BRCA1 - breast cancer 1, early onset, BRAF - v-raf murine sarcoma viral oncogene homolog b, LIMK1 - lim domain kinase 1, WHSC1L1 - wolf-hirschhorn syndrome candidate 1-like 1, ABCA1 - atp-binding cassette, sub-family a (abc1), member 1, SSX…
GO:0048545	response to steroid hormone	1.27E-18	6.47E-17	4.78	14226	183	715	44	[ICAM1 - intercellular adhesion molecule 1, DDIT4 - dna-damage-inducible transcript 4, FLT3 - fms-related tyrosine kinase 3, HMGB2 - high mobility group box 2, NTRK3 - neurotrophic tyrosine kinase, receptor, type 3, MDM2 - mdm2 oncogene, e3 ubiquitin protein ligase, CTGF - connective tissue growth factor, EGFR - epidermal growth factor receptor, CA2 - carbonic anhydrase ii, RHOA - ras homolog fam…
GO:0036294	cellular response to decreased oxygen levels	2.27E-18	1.15E-16	6.37	14226	103	715	33	[UBQLN1 - ubiquilin 1, ICAM1 - intercellular adhesion molecule 1, BNIP3 - bcl2/adenovirus e1b 19kda interacting protein 3, BNIP3L - bcl2/adenovirus e1b 19kda interacting protein 3-like, HIPK2 - homeodomain interacting protein kinase 2, PTEN - phosphatase and tensin homolog, TERT - telomerase reverse transcriptase, MDM2 - mdm2 oncogene, e3 ubiquitin protein ligase, CPEB4 - cytoplasmic polyadenylat…
GO:0031349	positive regulation of defense response	2.64E-18	1.33E-16	3.63	14226	323	715	59	[HSPA1B - heat shock 70kda protein 1b, IL18 - interleukin 18 (interferon-gamma-inducing factor), PRKACB - protein kinase, camp-dependent, catalytic, beta, AP1G1 - adaptor-related protein complex 1, gamma 1 subunit, TAC1 - tachykinin, precursor 1, HMGB2 - high mobility group box 2, CDK19 - cyclin-dependent kinase 19, TICAM1 - toll-like receptor adaptor molecule 1, CARD11 - caspase recruitment doma…
GO:0050864	regulation of B cell activation	3.17E-18	1.6E-16	6.31	14226	104	715	33	[MSH2 - muts homolog 2, colon cancer, nonpolyposis type 1 (e. coli), IL13 - interleukin 13, TICAM1 - toll-like receptor adaptor molecule 1, STAT6 - signal transducer and activator of transcription 6, interleukin-4 induced, TIRAP - toll-interleukin 1 receptor (tir) domain containing adaptor protein, CARD11 - caspase recruitment domain family, member 11, MLH1 - mutl homolog 1, colon cancer, nonpoly…
GO:0043281	regulation of cysteine-type endopeptidase activity involved in apoptotic process	3.86E-18	1.94E-16	4.66	14226	188	715	44	[BIRC5 - baculoviral iap repeat containing 5, BAK1 - bcl2-antagonist/killer 1, DDX3X - dead (asp-glu-ala-asp) box helicase 3, x-linked, XIAP - x-linked inhibitor of apoptosis, EGLN3 - egl-9 family hypoxia-inducible factor 3, RAF1 - v-raf-1 murine leukemia viral oncogene homolog 1, MDM2 - mdm2 oncogene, e3 ubiquitin protein ligase, NAIP - nlr family, apoptosis inhibitory protein, CTGF - connective…
GO:0097193	intrinsic apoptotic signaling pathway	4.61E-18	2.31E-16	5.36	14226	141	715	38	[DDIT4 - dna-damage-inducible transcript 4, MSH2 - muts homolog 2, colon cancer, nonpolyposis type 1 (e. coli), BNIP3 - bcl2/adenovirus e1b 19kda interacting protein 3, BAK1 - bcl2-antagonist/killer 1, DDX3X - dead (asp-glu-ala-asp) box helicase 3, x-linked, HIPK2 - homeodomain interacting protein kinase 2, BRCA2 - breast cancer 2, early onset, BBC3 - bcl2 binding component 3, BRCA1 - breast canc…
GO:0048015	phosphatidylinositol-mediated signaling	4.63E-18	2.31E-16	6.04	14226	112	715	34	[FGFR2 - fibroblast growth factor receptor 2, FGFR1 - fibroblast growth factor receptor 1, IRS1 - insulin receptor substrate 1, FGF9 - fibroblast growth factor 9, PTEN - phosphatase and tensin homolog, PIK3R2 - phosphoinositide-3-kinase, regulatory subunit 2 (beta), PDGFRA - platelet-derived growth factor receptor, alpha polypeptide, FGF8 - fibroblast growth factor 8 (androgen-induced), PIK3CG - …
GO:0000302	response to reactive oxygen species	5.35E-18	2.66E-16	5.07	14226	157	715	40	[PKD2 - polycystic kidney disease 2 (autosomal dominant), BNIP3 - bcl2/adenovirus e1b 19kda interacting protein 3, CRK - v-crk avian sarcoma virus ct10 oncogene homolog, BAK1 - bcl2-antagonist/killer 1, JUN - jun proto-oncogene, PDGFRA - platelet-derived growth factor receptor, alpha polypeptide, STAT6 - signal transducer and activator of transcription 6, interleukin-4 induced, MDM2 - mdm2 oncoge…
GO:0048017	inositol lipid-mediated signaling	6.31E-18	3.13E-16	5.99	14226	113	715	34	[FGFR2 - fibroblast growth factor receptor 2, FGFR1 - fibroblast growth factor receptor 1, IRS1 - insulin receptor substrate 1, FGF9 - fibroblast growth factor 9, PTEN - phosphatase and tensin homolog, PIK3R2 - phosphoinositide-3-kinase, regulatory subunit 2 (beta), FGF8 - fibroblast growth factor 8 (androgen-induced), PDGFRA - platelet-derived growth factor receptor, alpha polypeptide, PIK3CG - …
GO:0051049	regulation of transport	7.24E-18	3.58E-16	2.01	14226	1506	715	152	[FMR1 - fragile x mental retardation 1, BNIP3L - bcl2/adenovirus e1b 19kda interacting protein 3-like, IL18 - interleukin 18 (interferon-gamma-inducing factor), BRAF - v-raf murine sarcoma viral oncogene homolog b, IL13 - interleukin 13, CDH2 - cadherin 2, type 1, n-cadherin (neuronal), LIF - leukemia inhibitory factor, ABCA1 - atp-binding cassette, sub-family a (abc1), member 1, CXCL12 - chemoki…
GO:0070663	regulation of leukocyte proliferation	8.45E-18	4.16E-16	4.78	14226	175	715	42	[ITCH - itchy e3 ubiquitin protein ligase, IL18 - interleukin 18 (interferon-gamma-inducing factor), TAC1 - tachykinin, precursor 1, IL13 - interleukin 13, TICAM1 - toll-like receptor adaptor molecule 1, CD274 - cd274 molecule, SDC4 - syndecan 4, TIRAP - toll-interleukin 1 receptor (tir) domain containing adaptor protein, CARD11 - caspase recruitment domain family, member 11, IKZF3 - ikaros famil…
GO:0048608	reproductive structure development	9.5E-18	4.67E-16	4.21	14226	227	715	48	[PKD1 - polycystic kidney disease 1 (autosomal dominant), FGFR2 - fibroblast growth factor receptor 2, ICAM1 - intercellular adhesion molecule 1, MSH2 - muts homolog 2, colon cancer, nonpolyposis type 1 (e. coli), BAK1 - bcl2-antagonist/killer 1, BRCA2 - breast cancer 2, early onset, CCNF - cyclin f, FGF9 - fibroblast growth factor 9, HMGB2 - high mobility group box 2, FANCA - fanconi anemia, com…
GO:0034654	nucleobase-containing compound biosynthetic process	1.46E-17	7.17E-16	1.71	14226	2518	715	217	[HSF2 - heat shock transcription factor 2, CASZ1 - castor zinc finger 1, BRCA2 - breast cancer 2, early onset, BRCA1 - breast cancer 1, early onset, WHSC1L1 - wolf-hirschhorn syndrome candidate 1-like 1, NCOR2 - nuclear receptor corepressor 2, EPAS1 - endothelial pas domain protein 1, TRPS1 - trichorhinophalangeal syndrome i, EP300 - e1a binding protein p300, SPI1 - spleen focus forming virus (sf…
GO:0055024	regulation of cardiac muscle tissue development	1.71E-17	8.33E-16	7.96	14226	65	715	26	[FGFR2 - fibroblast growth factor receptor 2, FGFR1 - fibroblast growth factor receptor 1, FGF9 - fibroblast growth factor 9, JARID2 - jumonji, at rich interactive domain 2, PTEN - phosphatase and tensin homolog, TP73 - tumor protein p73, FGF8 - fibroblast growth factor 8 (androgen-induced), FGF2 - fibroblast growth factor 2 (basic), MEF2C - myocyte enhancer factor 2c, EFNB2 - ephrin-b2, MEIS1 - …
GO:0032944	regulation of mononuclear cell proliferation	1.74E-17	8.44E-16	4.80	14226	170	715	41	[ITCH - itchy e3 ubiquitin protein ligase, IL18 - interleukin 18 (interferon-gamma-inducing factor), TAC1 - tachykinin, precursor 1, IL13 - interleukin 13, TICAM1 - toll-like receptor adaptor molecule 1, CD274 - cd274 molecule, SDC4 - syndecan 4, TIRAP - toll-interleukin 1 receptor (tir) domain containing adaptor protein, CARD11 - caspase recruitment domain family, member 11, IKZF3 - ikaros famil…
GO:0046620	regulation of organ growth	1.94E-17	9.42E-16	7.24	14226	77	715	28	[FGFR2 - fibroblast growth factor receptor 2, PROX1 - prospero homeobox 1, FGFR1 - fibroblast growth factor receptor 1, JARID2 - jumonji, at rich interactive domain 2, FGF9 - fibroblast growth factor 9, PTEN - phosphatase and tensin homolog, TP73 - tumor protein p73, FGF8 - fibroblast growth factor 8 (androgen-induced), BCL2L11 - bcl2-like 11 (apoptosis facilitator), FGF2 - fibroblast growth fact…
GO:0019438	aromatic compound biosynthetic process	2.08E-17	1e-15	1.70	14226	2574	715	220	[HSF2 - heat shock transcription factor 2, CASZ1 - castor zinc finger 1, BRCA2 - breast cancer 2, early onset, BRCA1 - breast cancer 1, early onset, WHSC1L1 - wolf-hirschhorn syndrome candidate 1-like 1, NCOR2 - nuclear receptor corepressor 2, EPAS1 - endothelial pas domain protein 1, TRPS1 - trichorhinophalangeal syndrome i, EP300 - e1a binding protein p300, SPI1 - spleen focus forming virus (sf…
GO:0034645	cellular macromolecule biosynthetic process	2.25E-17	1.08E-15	1.71	14226	2511	715	216	[HSF2 - heat shock transcription factor 2, CASZ1 - castor zinc finger 1, BRCA2 - breast cancer 2, early onset, BRCA1 - breast cancer 1, early onset, WHSC1L1 - wolf-hirschhorn syndrome candidate 1-like 1, DTD1 - d-tyrosyl-trna deacylase 1, NCOR2 - nuclear receptor corepressor 2, EPAS1 - endothelial pas domain protein 1, TRPS1 - trichorhinophalangeal syndrome i, EP300 - e1a binding protein p300, SP…
GO:0043086	negative regulation of catalytic activity	2.61E-17	1.25E-15	2.60	14226	688	715	90	[TIMP1 - timp metallopeptidase inhibitor 1, TIMP2 - timp metallopeptidase inhibitor 2, TIMP3 - timp metallopeptidase inhibitor 3, BIRC5 - baculoviral iap repeat containing 5, XIAP - x-linked inhibitor of apoptosis, DDX3X - dead (asp-glu-ala-asp) box helicase 3, x-linked, PKIA - protein kinase (camp-dependent, catalytic) inhibitor alpha, F11R - f11 receptor, SOCS1 - suppressor of cytokine signalin…
GO:0071456	cellular response to hypoxia	2.67E-17	1.28E-15	6.36	14226	97	715	31	[UBQLN1 - ubiquilin 1, ICAM1 - intercellular adhesion molecule 1, BNIP3 - bcl2/adenovirus e1b 19kda interacting protein 3, BNIP3L - bcl2/adenovirus e1b 19kda interacting protein 3-like, HIPK2 - homeodomain interacting protein kinase 2, PTEN - phosphatase and tensin homolog, TERT - telomerase reverse transcriptase, MDM2 - mdm2 oncogene, e3 ubiquitin protein ligase, TP53 - tumor protein p53, TWIST1…
GO:0001101	response to acid chemical	3.01E-17	1.44E-15	3.77	14226	280	715	53	[ZEB1 - zinc finger e-box binding homeobox 1, SOCS1 - suppressor of cytokine signaling 1, ABCA1 - atp-binding cassette, sub-family a (abc1), member 1, GSS - glutathione synthetase, CTGF - connective tissue growth factor, NAIP - nlr family, apoptosis inhibitory protein, ABL2 - c-abl oncogene 2, non-receptor tyrosine kinase, RET - ret proto-oncogene, CASP3 - caspase 3, apoptosis-related cysteine pe…
GO:0044089	positive regulation of cellular component biogenesis	3.59E-17	1.71E-15	3.17	14226	414	715	66	[HSPA1B - heat shock 70kda protein 1b, FMR1 - fragile x mental retardation 1, MITF - microphthalmia-associated transcription factor, TAC1 - tachykinin, precursor 1, LIMK1 - lim domain kinase 1, BRAF - v-raf murine sarcoma viral oncogene homolog b, ANLN - anillin, actin binding protein, SDCBP - syndecan binding protein (syntenin), SDC4 - syndecan 4, CTGF - connective tissue growth factor, BCL2L11 …
GO:0018130	heterocycle biosynthetic process	4e-17	1.9E-15	1.69	14226	2572	715	219	[HSF2 - heat shock transcription factor 2, CASZ1 - castor zinc finger 1, BRCA2 - breast cancer 2, early onset, BRCA1 - breast cancer 1, early onset, WHSC1L1 - wolf-hirschhorn syndrome candidate 1-like 1, NCOR2 - nuclear receptor corepressor 2, EPAS1 - endothelial pas domain protein 1, TRPS1 - trichorhinophalangeal syndrome i, EP300 - e1a binding protein p300, SPI1 - spleen focus forming virus (sf…
GO:0051707	response to other organism	4.47E-17	2.11E-15	3.19	14226	405	715	65	[IFITM1 - interferon induced transmembrane protein 1, BNIP3 - bcl2/adenovirus e1b 19kda interacting protein 3, BNIP3L - bcl2/adenovirus e1b 19kda interacting protein 3-like, FMR1 - fragile x mental retardation 1, DDX3X - dead (asp-glu-ala-asp) box helicase 3, x-linked, NOS2 - nitric oxide synthase 2, inducible, HMGB2 - high mobility group box 2, CXCL12 - chemokine (c-x-c motif) ligand 12, TICAM1 …
GO:0071496	cellular response to external stimulus	4.8E-17	2.26E-15	3.98	14226	245	715	49	[BNIP3 - bcl2/adenovirus e1b 19kda interacting protein 3, IL13 - interleukin 13, PMAIP1 - phorbol-12-myristate-13-acetate-induced protein 1, CASP8 - caspase 8, apoptosis-related cysteine peptidase, PPM1D - protein phosphatase, mg2+/mn2+ dependent, 1d, FOXO1 - forkhead box o1, NUDT1 - nudix (nucleoside diphosphate linked moiety x)-type motif 1, SIRT1 - sirtuin 1, BECN1 - beclin 1, autophagy relate…
GO:0051384	response to glucocorticoid	5e-17	2.34E-15	5.64	14226	120	715	34	[ICAM1 - intercellular adhesion molecule 1, DDIT4 - dna-damage-inducible transcript 4, FLT3 - fms-related tyrosine kinase 3, NTRK3 - neurotrophic tyrosine kinase, receptor, type 3, EGFR - epidermal growth factor receptor, RHOA - ras homolog family member a, CASP3 - caspase 3, apoptosis-related cysteine peptidase, FOXO1 - forkhead box o1, IFNB1 - interferon, beta 1, fibroblast, FOXO3 - forkhead bo…
GO:0045936	negative regulation of phosphate metabolic process	5.14E-17	2.4E-15	2.97	14226	483	715	72	[TIMP3 - timp metallopeptidase inhibitor 3, PKIA - protein kinase (camp-dependent, catalytic) inhibitor alpha, SOCS1 - suppressor of cytokine signaling 1, LIF - leukemia inhibitory factor, IRS2 - insulin receptor substrate 2, CASP3 - caspase 3, apoptosis-related cysteine peptidase, FOXO1 - forkhead box o1, SIRT1 - sirtuin 1, APC - adenomatous polyposis coli, LATS2 - large tumor suppressor kinase …
GO:1901564	organonitrogen compound metabolic process	5.5E-17	2.56E-15	1.48	14226	4244	715	316	[HSPA1B - heat shock 70kda protein 1b, MYLIP - myosin regulatory light chain interacting protein, BNIP3 - bcl2/adenovirus e1b 19kda interacting protein 3, BNIP3L - bcl2/adenovirus e1b 19kda interacting protein 3-like, TSPAN14 - tetraspanin 14, BRCA2 - breast cancer 2, early onset, TRAK1 - trafficking protein, kinesin binding 1, BRCA1 - breast cancer 1, early onset, BRAF - v-raf murine sarcoma vir…
GO:0042326	negative regulation of phosphorylation	5.68E-17	2.64E-15	3.29	14226	375	715	62	[TIMP3 - timp metallopeptidase inhibitor 3, PKIA - protein kinase (camp-dependent, catalytic) inhibitor alpha, SOCS1 - suppressor of cytokine signaling 1, LIF - leukemia inhibitory factor, IRS2 - insulin receptor substrate 2, CASP3 - caspase 3, apoptosis-related cysteine peptidase, FOXO1 - forkhead box o1, LATS2 - large tumor suppressor kinase 2, APC - adenomatous polyposis coli, SIRT1 - sirtuin …
GO:0010563	negative regulation of phosphorus metabolic process	5.76E-17	2.67E-15	2.96	14226	484	715	72	[TIMP3 - timp metallopeptidase inhibitor 3, PKIA - protein kinase (camp-dependent, catalytic) inhibitor alpha, SOCS1 - suppressor of cytokine signaling 1, LIF - leukemia inhibitory factor, IRS2 - insulin receptor substrate 2, CASP3 - caspase 3, apoptosis-related cysteine peptidase, FOXO1 - forkhead box o1, SIRT1 - sirtuin 1, APC - adenomatous polyposis coli, LATS2 - large tumor suppressor kinase …
GO:0050863	regulation of T cell activation	6.98E-17	3.22E-15	3.81	14226	266	715	51	[IL18 - interleukin 18 (interferon-gamma-inducing factor), ZEB1 - zinc finger e-box binding homeobox 1, SOCS1 - suppressor of cytokine signaling 1, BRAF - v-raf murine sarcoma viral oncogene homolog b, FANCA - fanconi anemia, complementation group a, CD274 - cd274 molecule, SDC4 - syndecan 4, CARD11 - caspase recruitment domain family, member 11, CASP3 - caspase 3, apoptosis-related cysteine pept…
GO:0042592	homeostatic process	7.02E-17	3.23E-15	2.17	14226	1117	715	122	[MYLIP - myosin regulatory light chain interacting protein, BNIP3 - bcl2/adenovirus e1b 19kda interacting protein 3, IL18 - interleukin 18 (interferon-gamma-inducing factor), XIAP - x-linked inhibitor of apoptosis, FLT3 - fms-related tyrosine kinase 3, BRCA2 - breast cancer 2, early onset, PAX6 - paired box 6, CDH2 - cadherin 2, type 1, n-cadherin (neuronal), IL13 - interleukin 13, ABCA1 - atp-bi…
GO:0050679	positive regulation of epithelial cell proliferation	7.13E-17	3.27E-15	5.11	14226	144	715	37	[FGFR2 - fibroblast growth factor receptor 2, TEK - tek tyrosine kinase, endothelial, ARNT - aryl hydrocarbon receptor nuclear translocator, PROX1 - prospero homeobox 1, JUN - jun proto-oncogene, FGF9 - fibroblast growth factor 9, EGFL7 - egf-like-domain, multiple 7, HMGB2 - high mobility group box 2, STAT5A - signal transducer and activator of transcription 5a, CXCL12 - chemokine (c-x-c motif) l…
GO:0034614	cellular response to reactive oxygen species	7.14E-17	3.27E-15	6.17	14226	100	715	31	[PKD2 - polycystic kidney disease 2 (autosomal dominant), BNIP3 - bcl2/adenovirus e1b 19kda interacting protein 3, CRK - v-crk avian sarcoma virus ct10 oncogene homolog, JUN - jun proto-oncogene, PDGFRA - platelet-derived growth factor receptor, alpha polypeptide, MDM2 - mdm2 oncogene, e3 ubiquitin protein ligase, STAT6 - signal transducer and activator of transcription 6, interleukin-4 induced, …
GO:0050670	regulation of lymphocyte proliferation	8.76E-17	3.99E-15	4.71	14226	169	715	40	[ITCH - itchy e3 ubiquitin protein ligase, IL18 - interleukin 18 (interferon-gamma-inducing factor), TAC1 - tachykinin, precursor 1, IL13 - interleukin 13, CD274 - cd274 molecule, TICAM1 - toll-like receptor adaptor molecule 1, SDC4 - syndecan 4, TIRAP - toll-interleukin 1 receptor (tir) domain containing adaptor protein, CARD11 - caspase recruitment domain family, member 11, IKZF3 - ikaros famil…
GO:0007265	Ras protein signal transduction	1.11E-16	5.05E-15	5.19	14226	138	715	36	[RALA - v-ral simian leukemia viral oncogene homolog a (ras related), CRKL - v-crk avian sarcoma virus ct10 oncogene homolog-like, JUN - jun proto-oncogene, RHOU - ras homolog family member u, LIMK1 - lim domain kinase 1, RHOB - ras homolog family member b, TP53 - tumor protein p53, FGF2 - fibroblast growth factor 2 (basic), PLK2 - polo-like kinase 2, RHOA - ras homolog family member a, GRB2 - gr…
GO:0014066	regulation of phosphatidylinositol 3-kinase signaling	1.32E-16	5.96E-15	5.32	14226	131	715	35	[FGFR2 - fibroblast growth factor receptor 2, TEK - tek tyrosine kinase, endothelial, IL18 - interleukin 18 (interferon-gamma-inducing factor), FGFR1 - fibroblast growth factor receptor 1, FLT3 - fms-related tyrosine kinase 3, FGF9 - fibroblast growth factor 9, IRS1 - insulin receptor substrate 1, PTEN - phosphatase and tensin homolog, PIK3R2 - phosphoinositide-3-kinase, regulatory subunit 2 (bet…
GO:0010720	positive regulation of cell development	1.35E-16	6.11E-15	3.16	14226	403	715	64	[TIMP2 - timp metallopeptidase inhibitor 2, FMR1 - fragile x mental retardation 1, ZEB1 - zinc finger e-box binding homeobox 1, LIMK1 - lim domain kinase 1, BRAF - v-raf murine sarcoma viral oncogene homolog b, LIF - leukemia inhibitory factor, CXCL12 - chemokine (c-x-c motif) ligand 12, ABL2 - c-abl oncogene 2, non-receptor tyrosine kinase, DICER1 - dicer 1, ribonuclease type iii, RET - ret prot…
GO:0044419	interspecies interaction between organisms	1.49E-16	6.72E-15	2.58	14226	670	715	87	[HSPA1B - heat shock 70kda protein 1b, BNIP3 - bcl2/adenovirus e1b 19kda interacting protein 3, FMR1 - fragile x mental retardation 1, DDX6 - dead (asp-glu-ala-asp) box helicase 6, BNIP3L - bcl2/adenovirus e1b 19kda interacting protein 3-like, DDX3X - dead (asp-glu-ala-asp) box helicase 3, x-linked, AP1G1 - adaptor-related protein complex 1, gamma 1 subunit, F11R - f11 receptor, ATG16L1 - autopha…
GO:2000116	regulation of cysteine-type endopeptidase activity	1.53E-16	6.89E-15	4.25	14226	206	715	44	[BIRC5 - baculoviral iap repeat containing 5, BAK1 - bcl2-antagonist/killer 1, DDX3X - dead (asp-glu-ala-asp) box helicase 3, x-linked, XIAP - x-linked inhibitor of apoptosis, EGLN3 - egl-9 family hypoxia-inducible factor 3, RAF1 - v-raf-1 murine leukemia viral oncogene homolog 1, MDM2 - mdm2 oncogene, e3 ubiquitin protein ligase, BCL2L11 - bcl2-like 11 (apoptosis facilitator), CTGF - connective …
GO:1901362	organic cyclic compound biosynthetic process	1.57E-16	7.01E-15	1.66	14226	2684	715	224	[HSF2 - heat shock transcription factor 2, CASZ1 - castor zinc finger 1, BRCA2 - breast cancer 2, early onset, BRCA1 - breast cancer 1, early onset, WHSC1L1 - wolf-hirschhorn syndrome candidate 1-like 1, AMACR - alpha-methylacyl-coa racemase, NCOR2 - nuclear receptor corepressor 2, EPAS1 - endothelial pas domain protein 1, TRPS1 - trichorhinophalangeal syndrome i, EP300 - e1a binding protein p300…
GO:0045637	regulation of myeloid cell differentiation	2.25E-16	1e-14	4.21	14226	208	715	44	[ARNT - aryl hydrocarbon receptor nuclear translocator, JUN - jun proto-oncogene, STAT1 - signal transducer and activator of transcription 1, 91kda, HMGB2 - high mobility group box 2, STAT3 - signal transducer and activator of transcription 3 (acute-phase response factor), LIF - leukemia inhibitory factor, PIK3R1 - phosphoinositide-3-kinase, regulatory subunit 1 (alpha), TOB2 - transducer of erbb…
GO:1902532	negative regulation of intracellular signal transduction	2.27E-16	1.01E-14	3.06	14226	429	715	66	[TIMP2 - timp metallopeptidase inhibitor 2, TIMP3 - timp metallopeptidase inhibitor 3, DDX3X - dead (asp-glu-ala-asp) box helicase 3, x-linked, SOCS1 - suppressor of cytokine signaling 1, LIF - leukemia inhibitory factor, CXCL12 - chemokine (c-x-c motif) ligand 12, BCL2L10 - bcl2-like 10 (apoptosis facilitator), CASP8 - caspase 8, apoptosis-related cysteine peptidase, ATM - ataxia telangiectasia …
GO:2001235	positive regulation of apoptotic signaling pathway	2.36E-16	1.05E-14	4.82	14226	157	715	38	[BNIP3 - bcl2/adenovirus e1b 19kda interacting protein 3, TIMP3 - timp metallopeptidase inhibitor 3, BAK1 - bcl2-antagonist/killer 1, PRKRA - protein kinase, interferon-inducible double stranded rna dependent activator, BBC3 - bcl2 binding component 3, PTEN - phosphatase and tensin homolog, FBXW7 - f-box and wd repeat domain containing 7, e3 ubiquitin protein ligase, TP73 - tumor protein p73, TP5…
GO:0098727	maintenance of cell number	2.59E-16	1.15E-14	5.37	14226	126	715	34	[LIN28A - lin-28 homolog a (c. elegans), DDX6 - dead (asp-glu-ala-asp) box helicase 6, PROX1 - prospero homeobox 1, BRAF - v-raf murine sarcoma viral oncogene homolog b, CDH2 - cadherin 2, type 1, n-cadherin (neuronal), STAT3 - signal transducer and activator of transcription 3 (acute-phase response factor), LIF - leukemia inhibitory factor, RAF1 - v-raf-1 murine leukemia viral oncogene homolog 1…
GO:0009991	response to extracellular stimulus	2.62E-16	1.16E-14	3.31	14226	355	715	59	[ABCA1 - atp-binding cassette, sub-family a (abc1), member 1, GSS - glutathione synthetase, PMAIP1 - phorbol-12-myristate-13-acetate-induced protein 1, PPM1D - protein phosphatase, mg2+/mn2+ dependent, 1d, APAF1 - apoptotic peptidase activating factor 1, FOXO1 - forkhead box o1, SIRT1 - sirtuin 1, NUDT1 - nudix (nucleoside diphosphate linked moiety x)-type motif 1, FOXO3 - forkhead box o3, BECN1 …
GO:2001236	regulation of extrinsic apoptotic signaling pathway	3e-16	1.32E-14	5.04	14226	142	715	36	[ICAM1 - intercellular adhesion molecule 1, HSPA1B - heat shock 70kda protein 1b, TIMP3 - timp metallopeptidase inhibitor 3, FGFR1 - fibroblast growth factor receptor 1, PTEN - phosphatase and tensin homolog, BRCA1 - breast cancer 1, early onset, HMGB2 - high mobility group box 2, RAF1 - v-raf-1 murine leukemia viral oncogene homolog 1, TERT - telomerase reverse transcriptase, ACVR1 - activin a r…
GO:0002764	immune response-regulating signaling pathway	3.43E-16	1.5E-14	3.29	14226	357	715	59	[PRKACB - protein kinase, camp-dependent, catalytic, beta, LIMK1 - lim domain kinase 1, BRAF - v-raf murine sarcoma viral oncogene homolog b, TICAM1 - toll-like receptor adaptor molecule 1, CARD11 - caspase recruitment domain family, member 11, CASP8 - caspase 8, apoptosis-related cysteine peptidase, EP300 - e1a binding protein p300, TBK1 - tank-binding kinase 1, HRAS - harvey rat sarcoma viral o…
GO:0009314	response to radiation	3.64E-16	1.59E-14	3.24	14226	368	715	60	[CDC25A - cell division cycle 25a, FMR1 - fragile x mental retardation 1, BRCA2 - breast cancer 2, early onset, F11R - f11 receptor, BRCA1 - breast cancer 1, early onset, BRAF - v-raf murine sarcoma viral oncogene homolog b, CXCL12 - chemokine (c-x-c motif) ligand 12, EP300 - e1a binding protein p300, ATM - ataxia telangiectasia mutated, PPM1D - protein phosphatase, mg2+/mn2+ dependent, 1d, CASP3…
GO:0052547	regulation of peptidase activity	4.12E-16	1.79E-14	3.45	14226	317	715	55	[TIMP1 - timp metallopeptidase inhibitor 1, TIMP2 - timp metallopeptidase inhibitor 2, BIRC5 - baculoviral iap repeat containing 5, TIMP3 - timp metallopeptidase inhibitor 3, DDX3X - dead (asp-glu-ala-asp) box helicase 3, x-linked, XIAP - x-linked inhibitor of apoptosis, NAIP - nlr family, apoptosis inhibitory protein, BCL2L11 - bcl2-like 11 (apoptosis facilitator), CTGF - connective tissue growt…
GO:0001933	negative regulation of protein phosphorylation	4.17E-16	1.81E-14	3.32	14226	348	715	58	[TIMP3 - timp metallopeptidase inhibitor 3, PKIA - protein kinase (camp-dependent, catalytic) inhibitor alpha, SOCS1 - suppressor of cytokine signaling 1, LIF - leukemia inhibitory factor, CASP3 - caspase 3, apoptosis-related cysteine peptidase, FOXO1 - forkhead box o1, APC - adenomatous polyposis coli, LATS2 - large tumor suppressor kinase 2, SIRT1 - sirtuin 1, ILK - integrin-linked kinase, INPP…
GO:1901861	regulation of muscle tissue development	4.28E-16	1.85E-14	5.63	14226	113	715	32	[FGFR2 - fibroblast growth factor receptor 2, FGFR1 - fibroblast growth factor receptor 1, FGF9 - fibroblast growth factor 9, JARID2 - jumonji, at rich interactive domain 2, PTEN - phosphatase and tensin homolog, TP73 - tumor protein p73, FGF8 - fibroblast growth factor 8 (androgen-induced), FGF2 - fibroblast growth factor 2 (basic), TWIST1 - twist basic helix-loop-helix transcription factor 1, P…
GO:0010564	regulation of cell cycle process	4.63E-16	2e-14	2.69	14226	585	715	79	[ARID3A - at rich interactive domain 3a (bright-like), HSPA1B - heat shock 70kda protein 1b, CDC25A - cell division cycle 25a, DDX3X - dead (asp-glu-ala-asp) box helicase 3, x-linked, PKIA - protein kinase (camp-dependent, catalytic) inhibitor alpha, BRCA2 - breast cancer 2, early onset, BRCA1 - breast cancer 1, early onset, FBXW7 - f-box and wd repeat domain containing 7, e3 ubiquitin protein li…
GO:0034599	cellular response to oxidative stress	4.87E-16	2.1E-14	4.50	14226	177	715	40	[PKD2 - polycystic kidney disease 2 (autosomal dominant), HSPA1B - heat shock 70kda protein 1b, BNIP3 - bcl2/adenovirus e1b 19kda interacting protein 3, CRK - v-crk avian sarcoma virus ct10 oncogene homolog, JUN - jun proto-oncogene, PRKRA - protein kinase, interferon-inducible double stranded rna dependent activator, PDGFRA - platelet-derived growth factor receptor, alpha polypeptide, STAT6 - si…
GO:0052548	regulation of endopeptidase activity	5.66E-16	2.43E-14	3.53	14226	299	715	53	[TIMP1 - timp metallopeptidase inhibitor 1, TIMP2 - timp metallopeptidase inhibitor 2, BIRC5 - baculoviral iap repeat containing 5, TIMP3 - timp metallopeptidase inhibitor 3, DDX3X - dead (asp-glu-ala-asp) box helicase 3, x-linked, XIAP - x-linked inhibitor of apoptosis, NAIP - nlr family, apoptosis inhibitory protein, CTGF - connective tissue growth factor, BCL2L11 - bcl2-like 11 (apoptosis faci…
GO:0048634	regulation of muscle organ development	5.67E-16	2.43E-14	5.58	14226	114	715	32	[FGFR2 - fibroblast growth factor receptor 2, FGFR1 - fibroblast growth factor receptor 1, FGF9 - fibroblast growth factor 9, JARID2 - jumonji, at rich interactive domain 2, PTEN - phosphatase and tensin homolog, TP73 - tumor protein p73, FGF8 - fibroblast growth factor 8 (androgen-induced), FGF2 - fibroblast growth factor 2 (basic), TWIST1 - twist basic helix-loop-helix transcription factor 1, M…
GO:0001819	positive regulation of cytokine production	6.47E-16	2.76E-14	3.47	14226	310	715	54	[HSPA1B - heat shock 70kda protein 1b, IL18 - interleukin 18 (interferon-gamma-inducing factor), DDX3X - dead (asp-glu-ala-asp) box helicase 3, x-linked, BRCA1 - breast cancer 1, early onset, HMGB2 - high mobility group box 2, IL13 - interleukin 13, CD274 - cd274 molecule, TICAM1 - toll-like receptor adaptor molecule 1, CARD11 - caspase recruitment domain family, member 11, EP300 - e1a binding pr…
GO:0002237	response to molecule of bacterial origin	6.54E-16	2.78E-14	3.80	14226	251	715	48	[FGFR2 - fibroblast growth factor receptor 2, ICAM1 - intercellular adhesion molecule 1, NOS2 - nitric oxide synthase 2, inducible, TAC1 - tachykinin, precursor 1, JUN - jun proto-oncogene, HMGB2 - high mobility group box 2, IL13 - interleukin 13, ADAM17 - adam metallopeptidase domain 17, CDK19 - cyclin-dependent kinase 19, ABCA1 - atp-binding cassette, sub-family a (abc1), member 1, TICAM1 - tol…
GO:0009894	regulation of catabolic process	6.61E-16	2.81E-14	2.47	14226	724	715	90	[UBQLN1 - ubiquilin 1, MYLIP - myosin regulatory light chain interacting protein, TIMP1 - timp metallopeptidase inhibitor 1, BNIP3 - bcl2/adenovirus e1b 19kda interacting protein 3, TIMP2 - timp metallopeptidase inhibitor 2, FMR1 - fragile x mental retardation 1, BNIP3L - bcl2/adenovirus e1b 19kda interacting protein 3-like, TIMP3 - timp metallopeptidase inhibitor 3, NOS2 - nitric oxide synthase …
GO:0031667	response to nutrient levels	6.97E-16	2.95E-14	3.37	14226	331	715	56	[ABCA1 - atp-binding cassette, sub-family a (abc1), member 1, GSS - glutathione synthetase, PMAIP1 - phorbol-12-myristate-13-acetate-induced protein 1, PPM1D - protein phosphatase, mg2+/mn2+ dependent, 1d, APAF1 - apoptotic peptidase activating factor 1, FOXO1 - forkhead box o1, FOXO3 - forkhead box o3, SIRT1 - sirtuin 1, BECN1 - beclin 1, autophagy related, MMP7 - matrix metallopeptidase 7 (matr…
GO:0044271	cellular nitrogen compound biosynthetic process	7.01E-16	2.96E-14	1.62	14226	2818	715	230	[HSF2 - heat shock transcription factor 2, CASZ1 - castor zinc finger 1, BRCA2 - breast cancer 2, early onset, BRCA1 - breast cancer 1, early onset, WHSC1L1 - wolf-hirschhorn syndrome candidate 1-like 1, NCOR2 - nuclear receptor corepressor 2, EPAS1 - endothelial pas domain protein 1, TRPS1 - trichorhinophalangeal syndrome i, EP300 - e1a binding protein p300, SPI1 - spleen focus forming virus (sf…
GO:0022402	cell cycle process	7.12E-16	3e-14	2.28	14226	906	715	104	[CDC25A - cell division cycle 25a, BIRC5 - baculoviral iap repeat containing 5, BRCA2 - breast cancer 2, early onset, BRCA1 - breast cancer 1, early onset, ANLN - anillin, actin binding protein, CDC27 - cell division cycle 27, SSX2IP - synovial sarcoma, x breakpoint 2 interacting protein, MLH1 - mutl homolog 1, colon cancer, nonpolyposis type 2 (e. coli), EP300 - e1a binding protein p300, PPM1D -…
GO:0006979	response to oxidative stress	1.01E-15	4.26E-14	3.48	14226	303	715	53	[HSPA1B - heat shock 70kda protein 1b, BNIP3 - bcl2/adenovirus e1b 19kda interacting protein 3, GSS - glutathione synthetase, CASP3 - caspase 3, apoptosis-related cysteine peptidase, FOXO1 - forkhead box o1, NUDT1 - nudix (nucleoside diphosphate linked moiety x)-type motif 1, FOXO3 - forkhead box o3, SIRT1 - sirtuin 1, BECN1 - beclin 1, autophagy related, AKT1 - v-akt murine thymoma viral oncogen…
GO:0032496	response to lipopolysaccharide	1.07E-15	4.46E-14	3.89	14226	235	715	46	[FGFR2 - fibroblast growth factor receptor 2, ICAM1 - intercellular adhesion molecule 1, NOS2 - nitric oxide synthase 2, inducible, TAC1 - tachykinin, precursor 1, JUN - jun proto-oncogene, HMGB2 - high mobility group box 2, IL13 - interleukin 13, ADAM17 - adam metallopeptidase domain 17, CDK19 - cyclin-dependent kinase 19, ABCA1 - atp-binding cassette, sub-family a (abc1), member 1, TICAM1 - tol…
GO:1901576	organic substance biosynthetic process	1.09E-15	4.54E-14	1.51	14226	3667	715	279	[HSF2 - heat shock transcription factor 2, CASZ1 - castor zinc finger 1, BRCA2 - breast cancer 2, early onset, BRCA1 - breast cancer 1, early onset, WHSC1L1 - wolf-hirschhorn syndrome candidate 1-like 1, AMACR - alpha-methylacyl-coa racemase, NCOR2 - nuclear receptor corepressor 2, DTD1 - d-tyrosyl-trna deacylase 1, EPAS1 - endothelial pas domain protein 1, TRPS1 - trichorhinophalangeal syndrome …
GO:0019827	stem cell population maintenance	1.12E-15	4.66E-14	5.30	14226	124	715	33	[LIN28A - lin-28 homolog a (c. elegans), DDX6 - dead (asp-glu-ala-asp) box helicase 6, PROX1 - prospero homeobox 1, CDH2 - cadherin 2, type 1, n-cadherin (neuronal), BRAF - v-raf murine sarcoma viral oncogene homolog b, STAT3 - signal transducer and activator of transcription 3 (acute-phase response factor), LIF - leukemia inhibitory factor, RAF1 - v-raf-1 murine leukemia viral oncogene homolog 1…
GO:0009058	biosynthetic process	1.19E-15	4.92E-14	1.51	14226	3722	715	282	[HSF2 - heat shock transcription factor 2, CASZ1 - castor zinc finger 1, BRCA2 - breast cancer 2, early onset, BRCA1 - breast cancer 1, early onset, WHSC1L1 - wolf-hirschhorn syndrome candidate 1-like 1, AMACR - alpha-methylacyl-coa racemase, NCOR2 - nuclear receptor corepressor 2, DTD1 - d-tyrosyl-trna deacylase 1, EPAS1 - endothelial pas domain protein 1, TRPS1 - trichorhinophalangeal syndrome …
GO:0045664	regulation of neuron differentiation	1.24E-15	5.12E-14	2.85	14226	489	715	70	[TIMP2 - timp metallopeptidase inhibitor 2, FMR1 - fragile x mental retardation 1, PDLIM5 - pdz and lim domain 5, DDX6 - dead (asp-glu-ala-asp) box helicase 6, CASZ1 - castor zinc finger 1, ZEB1 - zinc finger e-box binding homeobox 1, LIMK1 - lim domain kinase 1, BRAF - v-raf murine sarcoma viral oncogene homolog b, CXCL12 - chemokine (c-x-c motif) ligand 12, PLK2 - polo-like kinase 2, ABL2 - c-a…
GO:1903708	positive regulation of hemopoiesis	1.24E-15	5.11E-14	4.84	14226	148	715	36	[ARNT - aryl hydrocarbon receptor nuclear translocator, IL18 - interleukin 18 (interferon-gamma-inducing factor), JUN - jun proto-oncogene, STAT1 - signal transducer and activator of transcription 1, 91kda, SOCS1 - suppressor of cytokine signaling 1, HMGB2 - high mobility group box 2, STAT3 - signal transducer and activator of transcription 3 (acute-phase response factor), LIF - leukemia inhibito…
GO:0045321	leukocyte activation	1.27E-15	5.22E-14	2.46	14226	719	715	89	[SIRPA - signal-regulatory protein alpha, HSPA1B - heat shock 70kda protein 1b, TIMP2 - timp metallopeptidase inhibitor 2, IL18 - interleukin 18 (interferon-gamma-inducing factor), DDX3X - dead (asp-glu-ala-asp) box helicase 3, x-linked, TSPAN14 - tetraspanin 14, FLT3 - fms-related tyrosine kinase 3, IL13 - interleukin 13, BRAF - v-raf murine sarcoma viral oncogene homolog b, SDCBP - syndecan bin…
GO:0045088	regulation of innate immune response	1.57E-15	6.45E-14	3.31	14226	337	715	56	[UBQLN1 - ubiquilin 1, HSPA1B - heat shock 70kda protein 1b, PRKACB - protein kinase, camp-dependent, catalytic, beta, AP1G1 - adaptor-related protein complex 1, gamma 1 subunit, XIAP - x-linked inhibitor of apoptosis, SOCS1 - suppressor of cytokine signaling 1, HMGB2 - high mobility group box 2, TICAM1 - toll-like receptor adaptor molecule 1, CARD11 - caspase recruitment domain family, member 11…
GO:0048638	regulation of developmental growth	1.62E-15	6.63E-14	3.79	14226	247	715	47	[FGFR2 - fibroblast growth factor receptor 2, SGPL1 - sphingosine-1-phosphate lyase 1, PROX1 - prospero homeobox 1, FGFR1 - fibroblast growth factor receptor 1, FGF9 - fibroblast growth factor 9, JARID2 - jumonji, at rich interactive domain 2, PTEN - phosphatase and tensin homolog, LIMK1 - lim domain kinase 1, STAT3 - signal transducer and activator of transcription 3 (acute-phase response factor…
GO:0044249	cellular biosynthetic process	1.84E-15	7.49E-14	1.52	14226	3576	715	273	[HSF2 - heat shock transcription factor 2, CASZ1 - castor zinc finger 1, BRCA2 - breast cancer 2, early onset, BRCA1 - breast cancer 1, early onset, WHSC1L1 - wolf-hirschhorn syndrome candidate 1-like 1, AMACR - alpha-methylacyl-coa racemase, NCOR2 - nuclear receptor corepressor 2, DTD1 - d-tyrosyl-trna deacylase 1, EPAS1 - endothelial pas domain protein 1, TRPS1 - trichorhinophalangeal syndrome …
GO:0016202	regulation of striated muscle tissue development	1.91E-15	7.75E-14	5.56	14226	111	715	31	[FGFR2 - fibroblast growth factor receptor 2, FGFR1 - fibroblast growth factor receptor 1, FGF9 - fibroblast growth factor 9, JARID2 - jumonji, at rich interactive domain 2, PTEN - phosphatase and tensin homolog, TP73 - tumor protein p73, FGF8 - fibroblast growth factor 8 (androgen-induced), FGF2 - fibroblast growth factor 2 (basic), TWIST1 - twist basic helix-loop-helix transcription factor 1, M…
GO:0048660	regulation of smooth muscle cell proliferation	2.06E-15	8.36E-14	5.74	14226	104	715	30	[FGFR2 - fibroblast growth factor receptor 2, MFN2 - mitofusin 2, IL18 - interleukin 18 (interferon-gamma-inducing factor), JUN - jun proto-oncogene, STAT1 - signal transducer and activator of transcription 1, 91kda, IL13 - interleukin 13, TERT - telomerase reverse transcriptase, MDM2 - mdm2 oncogene, e3 ubiquitin protein ligase, EGFR - epidermal growth factor receptor, PPARGC1A - peroxisome prol…
GO:0038111	interleukin-7-mediated signaling pathway	2.12E-15	8.59E-14	5.95	14226	97	715	29	[FGFR2 - fibroblast growth factor receptor 2, FGFR1 - fibroblast growth factor receptor 1, FGF9 - fibroblast growth factor 9, IRS1 - insulin receptor substrate 1, PTEN - phosphatase and tensin homolog, PIK3R2 - phosphoinositide-3-kinase, regulatory subunit 2 (beta), STAT5A - signal transducer and activator of transcription 5a, FGF8 - fibroblast growth factor 8 (androgen-induced), PDGFRA - platele…
GO:0008630	intrinsic apoptotic signaling pathway in response to DNA damage	2.61E-15	1.05E-13	7.35	14226	65	715	24	[MSH2 - muts homolog 2, colon cancer, nonpolyposis type 1 (e. coli), DDIT4 - dna-damage-inducible transcript 4, BAK1 - bcl2-antagonist/killer 1, HIPK2 - homeodomain interacting protein kinase 2, BRCA2 - breast cancer 2, early onset, BRCA1 - breast cancer 1, early onset, CDKN1A - cyclin-dependent kinase inhibitor 1a (p21, cip1), TP73 - tumor protein p73, E2F1 - e2f transcription factor 1, PIK3R1 -…
GO:0022409	positive regulation of cell-cell adhesion	2.82E-15	1.14E-13	3.94	14226	222	715	44	[ICAM1 - intercellular adhesion molecule 1, IL18 - interleukin 18 (interferon-gamma-inducing factor), SOCS1 - suppressor of cytokine signaling 1, CD274 - cd274 molecule, PIK3R1 - phosphoinositide-3-kinase, regulatory subunit 1 (alpha), PODXL - podocalyxin-like, CARD11 - caspase recruitment domain family, member 11, GRB2 - growth factor receptor-bound protein 2, RHOA - ras homolog family member a,…
GO:0006954	inflammatory response	3.73E-15	1.5E-13	3.29	14226	333	715	55	[IL18 - interleukin 18 (interferon-gamma-inducing factor), F11R - f11 receptor, TAC1 - tachykinin, precursor 1, HMGB2 - high mobility group box 2, IL13 - interleukin 13, TICAM1 - toll-like receptor adaptor molecule 1, NAIP - nlr family, apoptosis inhibitory protein, TBK1 - tank-binding kinase 1, NOTCH1 - notch 1, CD97 - cd97 molecule, P2RX7 - purinergic receptor p2x, ligand-gated ion channel, 7, …
GO:0050769	positive regulation of neurogenesis	3.96E-15	1.59E-13	3.24	14226	344	715	56	[FMR1 - fragile x mental retardation 1, TIMP2 - timp metallopeptidase inhibitor 2, ZEB1 - zinc finger e-box binding homeobox 1, LIMK1 - lim domain kinase 1, BRAF - v-raf murine sarcoma viral oncogene homolog b, LIF - leukemia inhibitory factor, CXCL12 - chemokine (c-x-c motif) ligand 12, ABL2 - c-abl oncogene 2, non-receptor tyrosine kinase, DICER1 - dicer 1, ribonuclease type iii, RET - ret prot…
GO:0051050	positive regulation of transport	3.98E-15	1.59E-13	2.35	14226	797	715	94	[FMR1 - fragile x mental retardation 1, IL18 - interleukin 18 (interferon-gamma-inducing factor), AP1G1 - adaptor-related protein complex 1, gamma 1 subunit, TAC1 - tachykinin, precursor 1, FBXW7 - f-box and wd repeat domain containing 7, e3 ubiquitin protein ligase, CDH2 - cadherin 2, type 1, n-cadherin (neuronal), IL13 - interleukin 13, CXCL12 - chemokine (c-x-c motif) ligand 12, ABCA1 - atp-bi…
GO:0032880	regulation of protein localization	4.93E-15	1.96E-13	2.30	14226	839	715	97	[IL18 - interleukin 18 (interferon-gamma-inducing factor), BNIP3L - bcl2/adenovirus e1b 19kda interacting protein 3-like, IL13 - interleukin 13, CDH2 - cadherin 2, type 1, n-cadherin (neuronal), LIF - leukemia inhibitory factor, CD274 - cd274 molecule, PMAIP1 - phorbol-12-myristate-13-acetate-induced protein 1, APC - adenomatous polyposis coli, P2RX7 - purinergic receptor p2x, ligand-gated ion ch…
GO:0045667	regulation of osteoblast differentiation	5.2E-15	2.06E-13	5.77	14226	100	715	29	[FGFR2 - fibroblast growth factor receptor 2, IFITM1 - interferon induced transmembrane protein 1, ACVR1 - activin a receptor, type i, GLI1 - gli family zinc finger 1, TWIST1 - twist basic helix-loop-helix transcription factor 1, MEF2C - myocyte enhancer factor 2c, CEBPB - ccaat/enhancer binding protein (c/ebp), beta, AXIN2 - axin 2, NOTCH1 - notch 1, ILK - integrin-linked kinase, CDK6 - cyclin-d…
GO:0018105	peptidyl-serine phosphorylation	6.48E-15	2.57E-13	4.87	14226	139	715	34	[PKD1 - polycystic kidney disease 1 (autosomal dominant), AKT3 - v-akt murine thymoma viral oncogene homolog 3, HIPK2 - homeodomain interacting protein kinase 2, MORC3 - morc family cw-type zinc finger 3, MAP3K10 - mitogen-activated protein kinase kinase kinase 10, PLK2 - polo-like kinase 2, IKBKE - inhibitor of kappa light polypeptide gene enhancer in b-cells, kinase epsilon, ATM - ataxia telang…
GO:2000377	regulation of reactive oxygen species metabolic process	6.48E-15	2.56E-13	4.87	14226	139	715	34	[ICAM1 - intercellular adhesion molecule 1, PKD2 - polycystic kidney disease 2 (autosomal dominant), BNIP3 - bcl2/adenovirus e1b 19kda interacting protein 3, BRCA1 - breast cancer 1, early onset, STAT3 - signal transducer and activator of transcription 3 (acute-phase response factor), TICAM1 - toll-like receptor adaptor molecule 1, TP53 - tumor protein p53, EGFR - epidermal growth factor receptor…
GO:0032147	activation of protein kinase activity	8.06E-15	3.17E-13	3.58	14226	267	715	48	[CRKL - v-crk avian sarcoma virus ct10 oncogene homolog-like, IL18 - interleukin 18 (interferon-gamma-inducing factor), CRK - v-crk avian sarcoma virus ct10 oncogene homolog, PRKACB - protein kinase, camp-dependent, catalytic, beta, CXCR4 - chemokine (c-x-c motif) receptor 4, BRAF - v-raf murine sarcoma viral oncogene homolog b, TP73 - tumor protein p73, RAF1 - v-raf-1 murine leukemia viral oncog…
GO:0042306	regulation of protein import into nucleus	9.75E-15	3.83E-13	4.67	14226	149	715	35	[PKD1 - polycystic kidney disease 1 (autosomal dominant), PKD2 - polycystic kidney disease 2 (autosomal dominant), IL18 - interleukin 18 (interferon-gamma-inducing factor), PKIA - protein kinase (camp-dependent, catalytic) inhibitor alpha, PIK3R2 - phosphoinositide-3-kinase, regulatory subunit 2 (beta), PIK3R1 - phosphoinositide-3-kinase, regulatory subunit 1 (alpha), EGFR - epidermal growth fact…
GO:0048754	branching morphogenesis of an epithelial tube	1.1E-14	4.31E-13	5.43	14226	110	715	30	[PKD1 - polycystic kidney disease 1 (autosomal dominant), PKD2 - polycystic kidney disease 2 (autosomal dominant), FGF8 - fibroblast growth factor 8 (androgen-induced), ACVR1 - activin a receptor, type i, FGF2 - fibroblast growth factor 2 (basic), ESR1 - estrogen receptor 1, HOXA5 - homeobox a5, MYC - v-myc avian myelocytomatosis viral oncogene homolog, NOTCH1 - notch 1, ILK - integrin-linked kin…
GO:0071345	cellular response to cytokine stimulus	1.23E-14	4.79E-13	3.43	14226	290	715	50	[NOS2 - nitric oxide synthase 2, inducible, FLT3 - fms-related tyrosine kinase 3, BRCA1 - breast cancer 1, early onset, IL13 - interleukin 13, TLE4 - transducin-like enhancer of split 4 (e(sp1) homolog, drosophila), IFNB1 - interferon, beta 1, fibroblast, SIRT1 - sirtuin 1, KLF5 - kruppel-like factor 5 (intestinal), PHB - prohibitin, IFNG - interferon, gamma, TCL1A - t-cell leukemia/lymphoma 1a, …
GO:0045639	positive regulation of myeloid cell differentiation	1.25E-14	4.86E-13	6.92	14226	69	715	24	[CSF1 - colony stimulating factor 1 (macrophage), ARNT - aryl hydrocarbon receptor nuclear translocator, RB1 - retinoblastoma 1, JUN - jun proto-oncogene, STAT1 - signal transducer and activator of transcription 1, 91kda, FADD - fas (tnfrsf6)-associated via death domain, HMGB2 - high mobility group box 2, STAT3 - signal transducer and activator of transcription 3 (acute-phase response factor), IN…
GO:0050730	regulation of peptidyl-tyrosine phosphorylation	1.33E-14	5.16E-13	4.19	14226	185	715	39	[ICAM1 - intercellular adhesion molecule 1, IL18 - interleukin 18 (interferon-gamma-inducing factor), FLT3 - fms-related tyrosine kinase 3, SOCS1 - suppressor of cytokine signaling 1, STAT3 - signal transducer and activator of transcription 3 (acute-phase response factor), IL13 - interleukin 13, FBXW7 - f-box and wd repeat domain containing 7, e3 ubiquitin protein ligase, LIF - leukemia inhibitor…
GO:0009611	response to wounding	1.37E-14	5.31E-13	4.50	14226	159	715	36	[FGFR2 - fibroblast growth factor receptor 2, TIMP1 - timp metallopeptidase inhibitor 1, PAX6 - paired box 6, JUN - jun proto-oncogene, RAF1 - v-raf-1 murine leukemia viral oncogene homolog 1, NTRK3 - neurotrophic tyrosine kinase, receptor, type 3, PDGFRA - platelet-derived growth factor receptor, alpha polypeptide, FGF7 - fibroblast growth factor 7, SDC4 - syndecan 4, GLI1 - gli family zinc fing…
GO:0045165	cell fate commitment	1.66E-14	6.41E-13	5.01	14226	127	715	32	[FGFR2 - fibroblast growth factor receptor 2, PAX6 - paired box 6, BRAF - v-raf murine sarcoma viral oncogene homolog b, STAT3 - signal transducer and activator of transcription 3 (acute-phase response factor), FGF8 - fibroblast growth factor 8 (androgen-induced), ACVR1 - activin a receptor, type i, STAT6 - signal transducer and activator of transcription 6, interleukin-4 induced, RHOA - ras homo…
GO:0032103	positive regulation of response to external stimulus	1.76E-14	6.77E-13	3.90	14226	214	715	42	[CCR6 - chemokine (c-c motif) receptor 6, IL18 - interleukin 18 (interferon-gamma-inducing factor), MYD88 - myeloid differentiation primary response 88, FGFR1 - fibroblast growth factor receptor 1, TAC1 - tachykinin, precursor 1, ARTN - artemin, BRAF - v-raf murine sarcoma viral oncogene homolog b, ADAM17 - adam metallopeptidase domain 17, CDK19 - cyclin-dependent kinase 19, CXCL12 - chemokine (c…
GO:0030162	regulation of proteolysis	1.83E-14	7.05E-13	2.50	14226	637	715	80	[UBQLN1 - ubiquilin 1, TIMP1 - timp metallopeptidase inhibitor 1, TIMP2 - timp metallopeptidase inhibitor 2, FMR1 - fragile x mental retardation 1, TIMP3 - timp metallopeptidase inhibitor 3, BIRC5 - baculoviral iap repeat containing 5, PRKACB - protein kinase, camp-dependent, catalytic, beta, DDX3X - dead (asp-glu-ala-asp) box helicase 3, x-linked, XIAP - x-linked inhibitor of apoptosis, FBXW7 - …
GO:0018209	peptidyl-serine modification	1.86E-14	7.14E-13	4.58	14226	152	715	35	[PKD1 - polycystic kidney disease 1 (autosomal dominant), AKT3 - v-akt murine thymoma viral oncogene homolog 3, HIPK2 - homeodomain interacting protein kinase 2, MORC3 - morc family cw-type zinc finger 3, MAP3K10 - mitogen-activated protein kinase kinase kinase 10, PLK2 - polo-like kinase 2, IKBKE - inhibitor of kappa light polypeptide gene enhancer in b-cells, kinase epsilon, ATM - ataxia telang…
GO:1904589	regulation of protein import	1.86E-14	7.13E-13	4.58	14226	152	715	35	[PKD1 - polycystic kidney disease 1 (autosomal dominant), PKD2 - polycystic kidney disease 2 (autosomal dominant), IL18 - interleukin 18 (interferon-gamma-inducing factor), PKIA - protein kinase (camp-dependent, catalytic) inhibitor alpha, PIK3R2 - phosphoinositide-3-kinase, regulatory subunit 2 (beta), PIK3R1 - phosphoinositide-3-kinase, regulatory subunit 1 (alpha), EGFR - epidermal growth fact…
GO:0090304	nucleic acid metabolic process	2.21E-14	8.43E-13	1.52	14226	3382	715	258	[HSPA1B - heat shock 70kda protein 1b, HSF2 - heat shock transcription factor 2, CASZ1 - castor zinc finger 1, BRCA2 - breast cancer 2, early onset, BRCA1 - breast cancer 1, early onset, WHSC1L1 - wolf-hirschhorn syndrome candidate 1-like 1, NCOR2 - nuclear receptor corepressor 2, DTD1 - d-tyrosyl-trna deacylase 1, EPAS1 - endothelial pas domain protein 1, TRPS1 - trichorhinophalangeal syndrome i…
GO:0007179	transforming growth factor beta receptor signaling pathway	2.4E-14	9.13E-13	6.16	14226	84	715	26	[HIPK2 - homeodomain interacting protein kinase 2, JUN - jun proto-oncogene, F11R - f11 receptor, ACVR1 - activin a receptor, type i, RHOA - ras homolog family member a, ADAM9 - adam metallopeptidase domain 9, TGFBR1 - transforming growth factor, beta receptor 1, SKI - v-ski avian sarcoma viral oncogene homolog, CBL - cbl proto-oncogene, e3 ubiquitin protein ligase, SMAD1 - smad family member 1, …
GO:0030099	myeloid cell differentiation	2.63E-14	9.97E-13	4.79	14226	137	715	33	[HIPK2 - homeodomain interacting protein kinase 2, JUN - jun proto-oncogene, TIRAP - toll-interleukin 1 receptor (tir) domain containing adaptor protein, MEF2C - myocyte enhancer factor 2c, EPAS1 - endothelial pas domain protein 1, CASP8 - caspase 8, apoptosis-related cysteine peptidase, EP300 - e1a binding protein p300, SPI1 - spleen focus forming virus (sffv) proviral integration oncogene, CASP…
GO:0070201	regulation of establishment of protein localization	2.7E-14	1.02E-12	2.42	14226	692	715	84	[IL18 - interleukin 18 (interferon-gamma-inducing factor), BNIP3L - bcl2/adenovirus e1b 19kda interacting protein 3-like, PKIA - protein kinase (camp-dependent, catalytic) inhibitor alpha, NOS2 - nitric oxide synthase 2, inducible, SOCS1 - suppressor of cytokine signaling 1, IL13 - interleukin 13, FBXW7 - f-box and wd repeat domain containing 7, e3 ubiquitin protein ligase, CD274 - cd274 molecule…
GO:0009615	response to virus	2.91E-14	1.1E-12	3.85	14226	217	715	42	[IFITM1 - interferon induced transmembrane protein 1, DDIT4 - dna-damage-inducible transcript 4, BNIP3 - bcl2/adenovirus e1b 19kda interacting protein 3, ITCH - itchy e3 ubiquitin protein ligase, BNIP3L - bcl2/adenovirus e1b 19kda interacting protein 3-like, FMR1 - fragile x mental retardation 1, CXCR4 - chemokine (c-x-c motif) receptor 4, DDX3X - dead (asp-glu-ala-asp) box helicase 3, x-linked, …
GO:0048468	cell development	3.21E-14	1.21E-12	2.70	14226	509	715	69	[ARID4B - at rich interactive domain 4b (rbp1-like), F11R - f11 receptor, PAX6 - paired box 6, LIF - leukemia inhibitory factor, PODXL - podocalyxin-like, FLI1 - fli-1 proto-oncogene, ets transcription factor, PBX3 - pre-b-cell leukemia homeobox 3, MLH1 - mutl homolog 1, colon cancer, nonpolyposis type 2 (e. coli), EP300 - e1a binding protein p300, ATM - ataxia telangiectasia mutated, NOTCH1 - no…
GO:0030098	lymphocyte differentiation	4.63E-14	1.74E-12	4.34	14226	165	715	36	[CCR6 - chemokine (c-c motif) receptor 6, MSH2 - muts homolog 2, colon cancer, nonpolyposis type 1 (e. coli), FLT3 - fms-related tyrosine kinase 3, BRAF - v-raf murine sarcoma viral oncogene homolog b, ADAM17 - adam metallopeptidase domain 17, PIK3R1 - phosphoinositide-3-kinase, regulatory subunit 1 (alpha), CARD11 - caspase recruitment domain family, member 11, EP300 - e1a binding protein p300, …
GO:0070372	regulation of ERK1 and ERK2 cascade	4.78E-14	1.79E-12	3.80	14226	220	715	42	[FGFR2 - fibroblast growth factor receptor 2, TEK - tek tyrosine kinase, endothelial, ICAM1 - intercellular adhesion molecule 1, TIMP3 - timp metallopeptidase inhibitor 3, JUN - jun proto-oncogene, PTEN - phosphatase and tensin homolog, FBXW7 - f-box and wd repeat domain containing 7, e3 ubiquitin protein ligase, BRAF - v-raf murine sarcoma viral oncogene homolog b, LIF - leukemia inhibitory fact…
GO:0097305	response to alcohol	5.88E-14	2.2E-12	4.54	14226	149	715	34	[FGFR2 - fibroblast growth factor receptor 2, ICAM1 - intercellular adhesion molecule 1, BAK1 - bcl2-antagonist/killer 1, PTEN - phosphatase and tensin homolog, BRCA1 - breast cancer 1, early onset, IL13 - interleukin 13, STAT3 - signal transducer and activator of transcription 3 (acute-phase response factor), LRP6 - low density lipoprotein receptor-related protein 6, ABCA1 - atp-binding cassette…
GO:0051052	regulation of DNA metabolic process	5.93E-14	2.21E-12	3.12	14226	344	715	54	[BRCA2 - breast cancer 2, early onset, BRCA1 - breast cancer 1, early onset, FBXW7 - f-box and wd repeat domain containing 7, e3 ubiquitin protein ligase, MLH1 - mutl homolog 1, colon cancer, nonpolyposis type 2 (e. coli), SPI1 - spleen focus forming virus (sffv) proviral integration oncogene, ATM - ataxia telangiectasia mutated, APAF1 - apoptotic peptidase activating factor 1, HRAS - harvey rat …
GO:1904029	regulation of cyclin-dependent protein kinase activity	5.93E-14	2.21E-12	6.22	14226	80	715	25	[PKD1 - polycystic kidney disease 1 (autosomal dominant), PKD2 - polycystic kidney disease 2 (autosomal dominant), CDC25A - cell division cycle 25a, PROX1 - prospero homeobox 1, CCNE2 - cyclin e2, PTEN - phosphatase and tensin homolog, CCND3 - cyclin d3, ADAM17 - adam metallopeptidase domain 17, EGFR - epidermal growth factor receptor, CASP3 - caspase 3, apoptosis-related cysteine peptidase, LATS…
GO:0048598	embryonic morphogenesis	6.03E-14	2.23E-12	3.08	14226	355	715	55	[ZEB1 - zinc finger e-box binding homeobox 1, MTHFD1 - methylenetetrahydrofolate dehydrogenase (nadp+ dependent) 1, methenyltetrahydrofolate cyclohydrolase, formyltetrahydrofolate synthetase, LATS2 - large tumor suppressor kinase 2, NOTCH1 - notch 1, MIXL1 - mix paired-like homeobox, SP3 - sp3 transcription factor, SUFU - suppressor of fused homolog (drosophila), SKI - v-ski avian sarcoma viral o…
GO:1901342	regulation of vasculature development	6.11E-14	2.26E-12	3.85	14226	212	715	41	[TEK - tek tyrosine kinase, endothelial, HIPK2 - homeodomain interacting protein kinase 2, STAT1 - signal transducer and activator of transcription 1, 91kda, BRCA1 - breast cancer 1, early onset, TERT - telomerase reverse transcriptase, RHOB - ras homolog family member b, FGF2 - fibroblast growth factor 2 (basic), KDR - kinase insert domain receptor (a type iii receptor tyrosine kinase), SPRED1 -…
GO:0016070	RNA metabolic process	6.86E-14	2.53E-12	1.56	14226	2949	715	231	[HSPA1B - heat shock 70kda protein 1b, HSF2 - heat shock transcription factor 2, CASZ1 - castor zinc finger 1, BRCA1 - breast cancer 1, early onset, WHSC1L1 - wolf-hirschhorn syndrome candidate 1-like 1, DTD1 - d-tyrosyl-trna deacylase 1, NCOR2 - nuclear receptor corepressor 2, EPAS1 - endothelial pas domain protein 1, TRPS1 - trichorhinophalangeal syndrome i, EP300 - e1a binding protein p300, SP…
GO:0045778	positive regulation of ossification	7.48E-14	2.75E-12	6.45	14226	74	715	24	[IFITM1 - interferon induced transmembrane protein 1, P2RX7 - purinergic receptor p2x, ligand-gated ion channel, 7, TGFB1 - transforming growth factor, beta 1, SMAD1 - smad family member 1, TAC1 - tachykinin, precursor 1, RUNX2 - runt-related transcription factor 2, ACVR1 - activin a receptor, type i, ID4 - inhibitor of dna binding 4, dominant negative helix-loop-helix protein, TOB2 - transducer …
GO:0010632	regulation of epithelial cell migration	7.9E-14	2.9E-12	4.38	14226	159	715	35	[TEK - tek tyrosine kinase, endothelial, CCR6 - chemokine (c-c motif) receptor 6, PROX1 - prospero homeobox 1, FGFR1 - fibroblast growth factor receptor 1, TAC1 - tachykinin, precursor 1, JUN - jun proto-oncogene, PTEN - phosphatase and tensin homolog, STAT5A - signal transducer and activator of transcription 5a, FGF7 - fibroblast growth factor 7, RHOB - ras homolog family member b, SPRED1 - spro…
GO:1900180	regulation of protein localization to nucleus	8.15E-14	2.98E-12	3.98	14226	195	715	39	[PKD1 - polycystic kidney disease 1 (autosomal dominant), PKD2 - polycystic kidney disease 2 (autosomal dominant), IL18 - interleukin 18 (interferon-gamma-inducing factor), PKIA - protein kinase (camp-dependent, catalytic) inhibitor alpha, PIK3R2 - phosphoinositide-3-kinase, regulatory subunit 2 (beta), LIF - leukemia inhibitory factor, TERT - telomerase reverse transcriptase, PIK3R1 - phosphoino…
GO:0031100	animal organ regeneration	8.93E-14	3.26E-12	6.73	14226	68	715	23	[CDK4 - cyclin-dependent kinase 4, BAK1 - bcl2-antagonist/killer 1, TGFB1 - transforming growth factor, beta 1, FLT3 - fms-related tyrosine kinase 3, NFKBIA - nuclear factor of kappa light polypeptide gene enhancer in b-cells inhibitor, alpha, CDKN1A - cyclin-dependent kinase inhibitor 1a (p21, cip1), UCP2 - uncoupling protein 2 (mitochondrial, proton carrier), CXCL12 - chemokine (c-x-c motif) li…
GO:0002768	immune response-regulating cell surface receptor signaling pathway	9.58E-14	3.49E-12	3.41	14226	274	715	47	[CRK - v-crk avian sarcoma virus ct10 oncogene homolog, PRKACB - protein kinase, camp-dependent, catalytic, beta, ICAM2 - intercellular adhesion molecule 2, JUN - jun proto-oncogene, PTEN - phosphatase and tensin homolog, BRAF - v-raf murine sarcoma viral oncogene homolog b, LIMK1 - lim domain kinase 1, PIK3R2 - phosphoinositide-3-kinase, regulatory subunit 2 (beta), RAF1 - v-raf-1 murine leukemi…
GO:0030522	intracellular receptor signaling pathway	9.64E-14	3.5E-12	4.35	14226	160	715	35	[ARNT - aryl hydrocarbon receptor nuclear translocator, ITCH - itchy e3 ubiquitin protein ligase, CCNE1 - cyclin e1, BRCA1 - breast cancer 1, early onset, STAT3 - signal transducer and activator of transcription 3 (acute-phase response factor), PPARGC1A - peroxisome proliferator-activated receptor gamma, coactivator 1 alpha, RHOA - ras homolog family member a, CASP8 - caspase 8, apoptosis-related…
GO:0050920	regulation of chemotaxis	9.84E-14	3.57E-12	4.59	14226	143	715	33	[CCR6 - chemokine (c-c motif) receptor 6, CXCR4 - chemokine (c-x-c motif) receptor 4, FGFR1 - fibroblast growth factor receptor 1, ARTN - artemin, ADAM17 - adam metallopeptidase domain 17, CXCL12 - chemokine (c-x-c motif) ligand 12, NTRK3 - neurotrophic tyrosine kinase, receptor, type 3, PDGFRA - platelet-derived growth factor receptor, alpha polypeptide, TIRAP - toll-interleukin 1 receptor (tir)…
GO:0032844	regulation of homeostatic process	1.17E-13	4.24E-12	2.93	14226	394	715	58	[TAC1 - tachykinin, precursor 1, HMGB2 - high mobility group box 2, IL13 - interleukin 13, KDR - kinase insert domain receptor (a type iii receptor tyrosine kinase), AGTR1 - angiotensin ii receptor, type 1, ATM - ataxia telangiectasia mutated, SPI1 - spleen focus forming virus (sffv) proviral integration oncogene, FOXO1 - forkhead box o1, FOXO3 - forkhead box o3, P2RX7 - purinergic receptor p2x, …
GO:0002757	immune response-activating signal transduction	1.18E-13	4.26E-12	3.15	14226	328	715	52	[PRKACB - protein kinase, camp-dependent, catalytic, beta, BRAF - v-raf murine sarcoma viral oncogene homolog b, LIMK1 - lim domain kinase 1, TICAM1 - toll-like receptor adaptor molecule 1, CARD11 - caspase recruitment domain family, member 11, CASP8 - caspase 8, apoptosis-related cysteine peptidase, EP300 - e1a binding protein p300, TBK1 - tank-binding kinase 1, HRAS - harvey rat sarcoma viral o…
GO:0050871	positive regulation of B cell activation	1.28E-13	4.59E-12	6.63	14226	69	715	23	[MSH2 - muts homolog 2, colon cancer, nonpolyposis type 1 (e. coli), TGFB1 - transforming growth factor, beta 1, PRDM1 - pr domain containing 1, with znf domain, CDKN1A - cyclin-dependent kinase inhibitor 1a (p21, cip1), IL13 - interleukin 13, MMP14 - matrix metallopeptidase 14 (membrane-inserted), BCL6 - b-cell cll/lymphoma 6, INPP5D - inositol polyphosphate-5-phosphatase, 145kda, CD40 - cd40 mo…
GO:0007050	cell cycle arrest	1.31E-13	4.72E-12	4.68	14226	136	715	32	[PKD1 - polycystic kidney disease 1 (autosomal dominant), HBP1 - hmg-box transcription factor 1, PKD2 - polycystic kidney disease 2 (autosomal dominant), MSH2 - muts homolog 2, colon cancer, nonpolyposis type 1 (e. coli), TP73 - tumor protein p73, TP53 - tumor protein p53, ATM - ataxia telangiectasia mutated, CDC14A - cell division cycle 14a, MAP2K6 - mitogen-activated protein kinase kinase 6, MY…
GO:0050900	leukocyte migration	1.32E-13	4.74E-12	3.56	14226	246	715	44	[SIRPA - signal-regulatory protein alpha, TEK - tek tyrosine kinase, endothelial, ICAM1 - intercellular adhesion molecule 1, CCR6 - chemokine (c-c motif) receptor 6, CXCR4 - chemokine (c-x-c motif) receptor 4, F11R - f11 receptor, ARTN - artemin, PIK3R2 - phosphoinositide-3-kinase, regulatory subunit 2 (beta), PIK3CG - phosphatidylinositol-4,5-bisphosphate 3-kinase, catalytic subunit gamma, PIK3R…
GO:0051345	positive regulation of hydrolase activity	1.33E-13	4.76E-12	2.24	14226	817	715	92	[DDX3X - dead (asp-glu-ala-asp) box helicase 3, x-linked, BNIP2 - bcl2/adenovirus e1b 19kda interacting protein 2, F11R - f11 receptor, HMGB2 - high mobility group box 2, BCL2L11 - bcl2-like 11 (apoptosis facilitator), CTGF - connective tissue growth factor, BCL2L10 - bcl2-like 10 (apoptosis facilitator), PMAIP1 - phorbol-12-myristate-13-acetate-induced protein 1, ABL2 - c-abl oncogene 2, non-rec…
GO:0046822	regulation of nucleocytoplasmic transport	1.43E-13	5.11E-12	4.00	14226	189	715	38	[PKD1 - polycystic kidney disease 1 (autosomal dominant), PKD2 - polycystic kidney disease 2 (autosomal dominant), IL18 - interleukin 18 (interferon-gamma-inducing factor), PKIA - protein kinase (camp-dependent, catalytic) inhibitor alpha, PIK3R2 - phosphoinositide-3-kinase, regulatory subunit 2 (beta), PIK3R1 - phosphoinositide-3-kinase, regulatory subunit 1 (alpha), MDM2 - mdm2 oncogene, e3 ubi…
GO:0035019	somatic stem cell population maintenance	1.46E-13	5.18E-12	6.95	14226	63	715	22	[LIN28A - lin-28 homolog a (c. elegans), SFRP1 - secreted frizzled-related protein 1, SKI - v-ski avian sarcoma viral oncogene homolog, SMAD2 - smad family member 2, YAP1 - yes-associated protein 1, SOX9 - sry (sex determining region y)-box 9, BRAF - v-raf murine sarcoma viral oncogene homolog b, STAT3 - signal transducer and activator of transcription 3 (acute-phase response factor), SOX2 - sry …
GO:0007178	transmembrane receptor protein serine/threonine kinase signaling pathway	1.5E-13	5.32E-12	4.53	14226	145	715	33	[HIPK2 - homeodomain interacting protein kinase 2, F11R - f11 receptor, JUN - jun proto-oncogene, FGF8 - fibroblast growth factor 8 (androgen-induced), ACVR1 - activin a receptor, type i, RHOA - ras homolog family member a, ADAM9 - adam metallopeptidase domain 9, MAPK14 - mitogen-activated protein kinase 14, TGFBR1 - transforming growth factor, beta receptor 1, SKI - v-ski avian sarcoma viral onc…
GO:0030097	hemopoiesis	1.53E-13	5.41E-12	5.99	14226	83	715	25	[TEK - tek tyrosine kinase, endothelial, SGPL1 - sphingosine-1-phosphate lyase 1, PICALM - phosphatidylinositol binding clathrin assembly protein, BRCA2 - breast cancer 2, early onset, FLT3 - fms-related tyrosine kinase 3, KDR - kinase insert domain receptor (a type iii receptor tyrosine kinase), MEIS1 - meis homeobox 1, NOTCH2 - notch 2, TAL1 - t-cell acute lymphocytic leukemia 1, SP3 - sp3 tran…
GO:0120035	regulation of plasma membrane bounded cell projection organization	1.62E-13	5.71E-12	2.71	14226	478	715	65	[PDLIM5 - pdz and lim domain 5, FMR1 - fragile x mental retardation 1, LIMK1 - lim domain kinase 1, BRAF - v-raf murine sarcoma viral oncogene homolog b, ANLN - anillin, actin binding protein, CXCL12 - chemokine (c-x-c motif) ligand 12, PODXL - podocalyxin-like, PLK2 - polo-like kinase 2, ABL2 - c-abl oncogene 2, non-receptor tyrosine kinase, RET - ret proto-oncogene, HRAS - harvey rat sarcoma vi…
GO:0018108	peptidyl-tyrosine phosphorylation	1.64E-13	5.78E-12	4.39	14226	154	715	34	[FGFR2 - fibroblast growth factor receptor 2, TEK - tek tyrosine kinase, endothelial, FGFR1 - fibroblast growth factor receptor 1, FLT3 - fms-related tyrosine kinase 3, FGF9 - fibroblast growth factor 9, LIF - leukemia inhibitory factor, STAT5A - signal transducer and activator of transcription 5a, PDGFRA - platelet-derived growth factor receptor, alpha polypeptide, NTRK3 - neurotrophic tyrosine …
GO:0000079	regulation of cyclin-dependent protein serine/threonine kinase activity	2.02E-13	7.11E-12	6.20	14226	77	715	24	[PKD1 - polycystic kidney disease 1 (autosomal dominant), PKD2 - polycystic kidney disease 2 (autosomal dominant), CDC25A - cell division cycle 25a, CCNE2 - cyclin e2, AKT1 - v-akt murine thymoma viral oncogene homolog 1, PROX1 - prospero homeobox 1, CDKN2A - cyclin-dependent kinase inhibitor 2a, CDKN1B - cyclin-dependent kinase inhibitor 1b (p27, kip1), PTEN - phosphatase and tensin homolog, CDK…
GO:0045927	positive regulation of growth	2.1E-13	7.35E-12	3.79	14226	210	715	40	[FGFR2 - fibroblast growth factor receptor 2, PROX1 - prospero homeobox 1, DDX3X - dead (asp-glu-ala-asp) box helicase 3, x-linked, FGFR1 - fibroblast growth factor receptor 1, FGF9 - fibroblast growth factor 9, LIMK1 - lim domain kinase 1, ADAM17 - adam metallopeptidase domain 17, CXCL12 - chemokine (c-x-c motif) ligand 12, NTRK3 - neurotrophic tyrosine kinase, receptor, type 3, FGF8 - fibroblas…
GO:1901653	cellular response to peptide	2.13E-13	7.45E-12	4.14	14226	173	715	36	[CRK - v-crk avian sarcoma virus ct10 oncogene homolog, PRKACB - protein kinase, camp-dependent, catalytic, beta, IRS1 - insulin receptor substrate 1, PTEN - phosphatase and tensin homolog, PIK3R2 - phosphoinositide-3-kinase, regulatory subunit 2 (beta), PIK3R1 - phosphoinositide-3-kinase, regulatory subunit 1 (alpha), MDM2 - mdm2 oncogene, e3 ubiquitin protein ligase, TP53 - tumor protein p53, I…
GO:0071559	response to transforming growth factor beta	2.25E-13	7.84E-12	7.65	14226	52	715	20	[FGFR2 - fibroblast growth factor receptor 2, TGFBR1 - transforming growth factor, beta receptor 1, RUNX3 - runt-related transcription factor 3, SFRP1 - secreted frizzled-related protein 1, CRK - v-crk avian sarcoma virus ct10 oncogene homolog, TGFB1 - transforming growth factor, beta 1, SOX9 - sry (sex determining region y)-box 9, SOX5 - sry (sex determining region y)-box 5, SOX6 - sry (sex dete…
GO:0044843	cell cycle G1/S phase transition	2.39E-13	8.3E-12	5.43	14226	99	715	27	[CDC25A - cell division cycle 25a, CCNE2 - cyclin e2, RHOU - ras homolog family member u, CCNE1 - cyclin e1, ACVR1 - activin a receptor, type i, PLK2 - polo-like kinase 2, ITGB1 - integrin, beta 1 (fibronectin receptor, beta polypeptide, antigen cd29 includes mdf2, msk12), MYC - v-myc avian myelocytomatosis viral oncogene homolog, LATS2 - large tumor suppressor kinase 2, RPS6KB1 - ribosomal prote…
GO:0018212	peptidyl-tyrosine modification	2.45E-13	8.49E-12	4.34	14226	156	715	34	[FGFR2 - fibroblast growth factor receptor 2, TEK - tek tyrosine kinase, endothelial, FGFR1 - fibroblast growth factor receptor 1, FLT3 - fms-related tyrosine kinase 3, FGF9 - fibroblast growth factor 9, LIF - leukemia inhibitory factor, STAT5A - signal transducer and activator of transcription 5a, FGF8 - fibroblast growth factor 8 (androgen-induced), NTRK3 - neurotrophic tyrosine kinase, recepto…
GO:0071229	cellular response to acid chemical	2.56E-13	8.87E-12	4.12	14226	174	715	36	[FGFR2 - fibroblast growth factor receptor 2, PKD2 - polycystic kidney disease 2 (autosomal dominant), ZEB1 - zinc finger e-box binding homeobox 1, SOCS1 - suppressor of cytokine signaling 1, ABCA1 - atp-binding cassette, sub-family a (abc1), member 1, PDGFRA - platelet-derived growth factor receptor, alpha polypeptide, NTRK3 - neurotrophic tyrosine kinase, receptor, type 3, CPEB4 - cytoplasmic p…
GO:0051962	positive regulation of nervous system development	2.94E-13	1.01E-11	2.90	14226	391	715	57	[TIMP2 - timp metallopeptidase inhibitor 2, FMR1 - fragile x mental retardation 1, ZEB1 - zinc finger e-box binding homeobox 1, LIMK1 - lim domain kinase 1, BRAF - v-raf murine sarcoma viral oncogene homolog b, LIF - leukemia inhibitory factor, CXCL12 - chemokine (c-x-c motif) ligand 12, ABL2 - c-abl oncogene 2, non-receptor tyrosine kinase, DICER1 - dicer 1, ribonuclease type iii, RET - ret prot…
GO:0034405	response to fluid shear stress	3.98E-13	1.37E-11	9.95	14226	32	715	16	[PKD1 - polycystic kidney disease 1 (autosomal dominant), PKD2 - polycystic kidney disease 2 (autosomal dominant), P2RX7 - purinergic receptor p2x, ligand-gated ion channel, 7, AKT1 - v-akt murine thymoma viral oncogene homolog 1, TGFB1 - transforming growth factor, beta 1, ABCA1 - atp-binding cassette, sub-family a (abc1), member 1, KLF4 - kruppel-like factor 4 (gut), CA2 - carbonic anhydrase ii…
GO:2000045	regulation of G1/S transition of mitotic cell cycle	4.18E-13	1.44E-11	4.64	14226	133	715	31	[PKD1 - polycystic kidney disease 1 (autosomal dominant), ARID3A - at rich interactive domain 3a (bright-like), PKD2 - polycystic kidney disease 2 (autosomal dominant), DDX3X - dead (asp-glu-ala-asp) box helicase 3, x-linked, PTEN - phosphatase and tensin homolog, TP73 - tumor protein p73, ADAM17 - adam metallopeptidase domain 17, TERT - telomerase reverse transcriptase, MDM2 - mdm2 oncogene, e3 …
GO:0031344	regulation of cell projection organization	4.27E-13	1.47E-11	2.65	14226	488	715	65	[PDLIM5 - pdz and lim domain 5, FMR1 - fragile x mental retardation 1, LIMK1 - lim domain kinase 1, BRAF - v-raf murine sarcoma viral oncogene homolog b, ANLN - anillin, actin binding protein, CXCL12 - chemokine (c-x-c motif) ligand 12, PODXL - podocalyxin-like, PLK2 - polo-like kinase 2, ABL2 - c-abl oncogene 2, non-receptor tyrosine kinase, RET - ret proto-oncogene, HRAS - harvey rat sarcoma vi…
GO:0051348	negative regulation of transferase activity	4.36E-13	1.49E-11	3.14	14226	317	715	50	[PKIA - protein kinase (camp-dependent, catalytic) inhibitor alpha, SOCS1 - suppressor of cytokine signaling 1, LIMK1 - lim domain kinase 1, CDC27 - cell division cycle 27, IRS2 - insulin receptor substrate 2, CASP3 - caspase 3, apoptosis-related cysteine peptidase, APC - adenomatous polyposis coli, LATS2 - large tumor suppressor kinase 2, SIRT1 - sirtuin 1, ILK - integrin-linked kinase, AKT1 - v…
GO:1901215	negative regulation of neuron death	4.46E-13	1.52E-11	4.15	14226	168	715	35	[MSH2 - muts homolog 2, colon cancer, nonpolyposis type 1 (e. coli), HIPK2 - homeodomain interacting protein kinase 2, JUN - jun proto-oncogene, STAT3 - signal transducer and activator of transcription 3 (acute-phase response factor), BRAF - v-raf murine sarcoma viral oncogene homolog b, IL13 - interleukin 13, TP73 - tumor protein p73, TERT - telomerase reverse transcriptase, FGF8 - fibroblast gr…
GO:0050731	positive regulation of peptidyl-tyrosine phosphorylation	5.18E-13	1.76E-11	4.60	14226	134	715	31	[ICAM1 - intercellular adhesion molecule 1, IL18 - interleukin 18 (interferon-gamma-inducing factor), FLT3 - fms-related tyrosine kinase 3, IL13 - interleukin 13, FBXW7 - f-box and wd repeat domain containing 7, e3 ubiquitin protein ligase, STAT3 - signal transducer and activator of transcription 3 (acute-phase response factor), ADAM17 - adam metallopeptidase domain 17, LIF - leukemia inhibitory …
GO:0010634	positive regulation of epithelial cell migration	5.26E-13	1.79E-11	5.27	14226	102	715	27	[TEK - tek tyrosine kinase, endothelial, CCR6 - chemokine (c-c motif) receptor 6, PROX1 - prospero homeobox 1, FGFR1 - fibroblast growth factor receptor 1, TAC1 - tachykinin, precursor 1, JUN - jun proto-oncogene, STAT5A - signal transducer and activator of transcription 5a, FGF7 - fibroblast growth factor 7, RHOB - ras homolog family member b, KDR - kinase insert domain receptor (a type iii rece…
GO:0060341	regulation of cellular localization	6.18E-13	2.09E-11	2.27	14226	745	715	85	[FMR1 - fragile x mental retardation 1, IL18 - interleukin 18 (interferon-gamma-inducing factor), BNIP3L - bcl2/adenovirus e1b 19kda interacting protein 3-like, CCNE2 - cyclin e2, PKIA - protein kinase (camp-dependent, catalytic) inhibitor alpha, CDH2 - cadherin 2, type 1, n-cadherin (neuronal), IL13 - interleukin 13, FBXW7 - f-box and wd repeat domain containing 7, e3 ubiquitin protein ligase, B…
GO:0048661	positive regulation of smooth muscle cell proliferation	6.2E-13	2.1E-11	6.53	14226	67	715	22	[MMP2 - matrix metallopeptidase 2 (gelatinase a, 72kda gelatinase, 72kda type iv collagenase), FGFR2 - fibroblast growth factor receptor 2, IL18 - interleukin 18 (interferon-gamma-inducing factor), AKT1 - v-akt murine thymoma viral oncogene homolog 1, JUN - jun proto-oncogene, STAT1 - signal transducer and activator of transcription 1, 91kda, IL13 - interleukin 13, TGFBR2 - transforming growth fa…
GO:0001558	regulation of cell growth	6.39E-13	2.16E-11	3.07	14226	331	715	51	[HSPA1B - heat shock 70kda protein 1b, DDX3X - dead (asp-glu-ala-asp) box helicase 3, x-linked, LIMK1 - lim domain kinase 1, CXCL12 - chemokine (c-x-c motif) ligand 12, SDCBP - syndecan binding protein (syntenin), CTGF - connective tissue growth factor, AGTR1 - angiotensin ii receptor, type 1, EXOSC2 - exosome component 2, SIRT1 - sirtuin 1, ILK - integrin-linked kinase, PHB - prohibitin, VEGFA -…
GO:0010212	response to ionizing radiation	6.41E-13	2.16E-11	4.57	14226	135	715	31	[ICAM1 - intercellular adhesion molecule 1, MSH2 - muts homolog 2, colon cancer, nonpolyposis type 1 (e. coli), BAK1 - bcl2-antagonist/killer 1, BRCA2 - breast cancer 2, early onset, BRCA1 - breast cancer 1, early onset, TP73 - tumor protein p73, MDM2 - mdm2 oncogene, e3 ubiquitin protein ligase, RHOB - ras homolog family member b, TP53 - tumor protein p53, GRB2 - growth factor receptor-bound pro…
GO:0010038	response to metal ion	7.13E-13	2.4E-11	3.34	14226	268	715	45	[PKD2 - polycystic kidney disease 2 (autosomal dominant), ICAM1 - intercellular adhesion molecule 1, BNIP3 - bcl2/adenovirus e1b 19kda interacting protein 3, JUN - jun proto-oncogene, PTEN - phosphatase and tensin homolog, BRAF - v-raf murine sarcoma viral oncogene homolog b, TERT - telomerase reverse transcriptase, MDM2 - mdm2 oncogene, e3 ubiquitin protein ligase, GSS - glutathione synthetase, …
GO:0002683	negative regulation of immune system process	7.2E-13	2.41E-11	3.06	14226	332	715	51	[UBQLN1 - ubiquilin 1, CXCL12 - chemokine (c-x-c motif) ligand 12, TICAM1 - toll-like receptor adaptor molecule 1, CD274 - cd274 molecule, SDC4 - syndecan 4, TOB2 - transducer of erbb2, 2, ATM - ataxia telangiectasia mutated, CASP3 - caspase 3, apoptosis-related cysteine peptidase, MERTK - c-mer proto-oncogene tyrosine kinase, IFNB1 - interferon, beta 1, fibroblast, NOTCH1 - notch 1, MIXL1 - mix …
GO:0051493	regulation of cytoskeleton organization	7.3E-13	2.44E-11	2.87	14226	388	715	56	[HSPA1B - heat shock 70kda protein 1b, TAC1 - tachykinin, precursor 1, F11R - f11 receptor, BRCA1 - breast cancer 1, early onset, LIMK1 - lim domain kinase 1, BRAF - v-raf murine sarcoma viral oncogene homolog b, CXCL12 - chemokine (c-x-c motif) ligand 12, SDC4 - syndecan 4, CTGF - connective tissue growth factor, PLK2 - polo-like kinase 2, ABL2 - c-abl oncogene 2, non-receptor tyrosine kinase, N…
GO:0007507	heart development	7.53E-13	2.51E-11	4.29	14226	153	715	33	[PKD1 - polycystic kidney disease 1 (autosomal dominant), TEK - tek tyrosine kinase, endothelial, PKD2 - polycystic kidney disease 2 (autosomal dominant), CRKL - v-crk avian sarcoma virus ct10 oncogene homolog-like, PTEN - phosphatase and tensin homolog, RAF1 - v-raf-1 murine leukemia viral oncogene homolog 1, NTRK3 - neurotrophic tyrosine kinase, receptor, type 3, MEF2A - myocyte enhancer factor…
GO:0031329	regulation of cellular catabolic process	8.68E-13	2.89E-11	2.43	14226	607	715	74	[UBQLN1 - ubiquilin 1, MYLIP - myosin regulatory light chain interacting protein, TIMP1 - timp metallopeptidase inhibitor 1, BNIP3 - bcl2/adenovirus e1b 19kda interacting protein 3, TIMP2 - timp metallopeptidase inhibitor 2, FMR1 - fragile x mental retardation 1, BNIP3L - bcl2/adenovirus e1b 19kda interacting protein 3-like, TIMP3 - timp metallopeptidase inhibitor 3, FBXW7 - f-box and wd repeat d…
GO:0051129	negative regulation of cellular component organization	8.8E-13	2.92E-11	2.56	14226	520	715	67	[HSPA1B - heat shock 70kda protein 1b, BNIP3 - bcl2/adenovirus e1b 19kda interacting protein 3, DDX3X - dead (asp-glu-ala-asp) box helicase 3, x-linked, BRCA1 - breast cancer 1, early onset, LIF - leukemia inhibitory factor, SDCBP - syndecan binding protein (syntenin), PLK2 - polo-like kinase 2, SPI1 - spleen focus forming virus (sffv) proviral integration oncogene, ATM - ataxia telangiectasia mu…
GO:1903827	regulation of cellular protein localization	9.08E-13	3.01E-11	2.61	14226	496	715	65	[IL18 - interleukin 18 (interferon-gamma-inducing factor), BNIP3L - bcl2/adenovirus e1b 19kda interacting protein 3-like, CCNE2 - cyclin e2, PKIA - protein kinase (camp-dependent, catalytic) inhibitor alpha, CDH2 - cadherin 2, type 1, n-cadherin (neuronal), FBXW7 - f-box and wd repeat domain containing 7, e3 ubiquitin protein ligase, LIF - leukemia inhibitory factor, BCL2L11 - bcl2-like 11 (apopt…
GO:0008150	biological_process	1.01E-12	3.34E-11	1.07	14226	13092	715	701	[LIMK1 - lim domain kinase 1, LIF - leukemia inhibitory factor, AMACR - alpha-methylacyl-coa racemase, ABCA1 - atp-binding cassette, sub-family a (abc1), member 1, PODXL - podocalyxin-like, CARD11 - caspase recruitment domain family, member 11, SSX2IP - synovial sarcoma, x breakpoint 2 interacting protein, NCOR2 - nuclear receptor corepressor 2, PMAIP1 - phorbol-12-myristate-13-acetate-induced pr…
1 (p107), RBL2 - retinoblastoma-like 2 (p130), CLCN3 - chloride channel, voltage-sensitive 3, MAP3K2 - mitogen-activated protein kinase kinase kinase 2, IGF1R - insulin-like growth factor 1 receptor, RAPGEF2 - rap guanine nucleotide exchange factor (gef) 2, IGF2 - insulin-like growth factor 2 (somatomedin a), TGFB1 - transforming growth factor, beta 1, RB1 - retinoblastoma 1, IGFBP2 - insulin-lik…
GO:2000027	regulation of organ morphogenesis	1.03E-12	3.4E-11	3.55	14226	230	715	41	[FGFR2 - fibroblast growth factor receptor 2, FGFR1 - fibroblast growth factor receptor 1, STAT1 - signal transducer and activator of transcription 1, 91kda, FBXW7 - f-box and wd repeat domain containing 7, e3 ubiquitin protein ligase, LIF - leukemia inhibitory factor, ACVR1 - activin a receptor, type i, FGF8 - fibroblast growth factor 8 (androgen-induced), FGF7 - fibroblast growth factor 7, GLI1…
GO:0060420	regulation of heart growth	1.16E-12	3.83E-11	7.56	14226	50	715	19	[TGFBR1 - transforming growth factor, beta receptor 1, FGFR2 - fibroblast growth factor receptor 2, GATA6 - gata binding protein 6, PROX1 - prospero homeobox 1, DUSP6 - dual specificity phosphatase 6, FGFR1 - fibroblast growth factor receptor 1, FGF9 - fibroblast growth factor 9, JARID2 - jumonji, at rich interactive domain 2, PTEN - phosphatase and tensin homolog, TP73 - tumor protein p73, TGFBR…
GO:0043523	regulation of neuron apoptotic process	1.26E-12	4.13E-11	3.91	14226	183	715	36	[MSH2 - muts homolog 2, colon cancer, nonpolyposis type 1 (e. coli), HIPK2 - homeodomain interacting protein kinase 2, EGLN3 - egl-9 family hypoxia-inducible factor 3, JUN - jun proto-oncogene, BRAF - v-raf murine sarcoma viral oncogene homolog b, FBXW7 - f-box and wd repeat domain containing 7, e3 ubiquitin protein ligase, TP73 - tumor protein p73, TERT - telomerase reverse transcriptase, FGF8 -…
GO:1902806	regulation of cell cycle G1/S phase transition	1.29E-12	4.23E-11	4.33	14226	147	715	32	[PKD1 - polycystic kidney disease 1 (autosomal dominant), ARID3A - at rich interactive domain 3a (bright-like), PKD2 - polycystic kidney disease 2 (autosomal dominant), DDX3X - dead (asp-glu-ala-asp) box helicase 3, x-linked, PTEN - phosphatase and tensin homolog, FBXW7 - f-box and wd repeat domain containing 7, e3 ubiquitin protein ligase, ADAM17 - adam metallopeptidase domain 17, TP73 - tumor p…
GO:0000082	G1/S transition of mitotic cell cycle	1.34E-12	4.39E-11	5.28	14226	98	715	26	[CDC25A - cell division cycle 25a, CCNE2 - cyclin e2, RHOU - ras homolog family member u, CCNE1 - cyclin e1, ACVR1 - activin a receptor, type i, PLK2 - polo-like kinase 2, ITGB1 - integrin, beta 1 (fibronectin receptor, beta polypeptide, antigen cd29 includes mdf2, msk12), MYC - v-myc avian myelocytomatosis viral oncogene homolog, LATS2 - large tumor suppressor kinase 2, RPS6KB1 - ribosomal prote…
GO:1903039	positive regulation of leukocyte cell-cell adhesion	1.39E-12	4.53E-11	3.81	14226	193	715	37	[ICAM1 - intercellular adhesion molecule 1, IL18 - interleukin 18 (interferon-gamma-inducing factor), SOCS1 - suppressor of cytokine signaling 1, CD274 - cd274 molecule, PIK3R1 - phosphoinositide-3-kinase, regulatory subunit 1 (alpha), CARD11 - caspase recruitment domain family, member 11, GRB2 - growth factor receptor-bound protein 2, MYB - v-myb avian myeloblastosis viral oncogene homolog, RHOA…
GO:0010952	positive regulation of peptidase activity	1.57E-12	5.11E-11	4.30	14226	148	715	32	[DDX3X - dead (asp-glu-ala-asp) box helicase 3, x-linked, BAK1 - bcl2-antagonist/killer 1, PICALM - phosphatidylinositol binding clathrin assembly protein, EGLN3 - egl-9 family hypoxia-inducible factor 3, STAT3 - signal transducer and activator of transcription 3 (acute-phase response factor), BCL2L11 - bcl2-like 11 (apoptosis facilitator), CTGF - connective tissue growth factor, RHOA - ras homol…
GO:0051091	positive regulation of sequence-specific DNA binding transcription factor activity	1.82E-12	5.9E-11	3.63	14226	214	715	39	[ICAM1 - intercellular adhesion molecule 1, HSPA1B - heat shock 70kda protein 1b, MYD88 - myeloid differentiation primary response 88, HIPK2 - homeodomain interacting protein kinase 2, PTEN - phosphatase and tensin homolog, LRP6 - low density lipoprotein receptor-related protein 6, TICAM1 - toll-like receptor adaptor molecule 1, TIRAP - toll-interleukin 1 receptor (tir) domain containing adaptor …
GO:0042113	B cell activation	1.83E-12	5.94E-11	4.84	14226	115	715	28	[CCR6 - chemokine (c-c motif) receptor 6, MSH2 - muts homolog 2, colon cancer, nonpolyposis type 1 (e. coli), FLT3 - fms-related tyrosine kinase 3, ADAM17 - adam metallopeptidase domain 17, PIK3R1 - phosphoinositide-3-kinase, regulatory subunit 1 (alpha), CARD11 - caspase recruitment domain family, member 11, MLH1 - mutl homolog 1, colon cancer, nonpolyposis type 2 (e. coli), IKZF3 - ikaros famil…
GO:0090087	regulation of peptide transport	1.88E-12	6.07E-11	2.32	14226	668	715	78	[IL18 - interleukin 18 (interferon-gamma-inducing factor), BNIP3L - bcl2/adenovirus e1b 19kda interacting protein 3-like, PKIA - protein kinase (camp-dependent, catalytic) inhibitor alpha, NOS2 - nitric oxide synthase 2, inducible, SOCS1 - suppressor of cytokine signaling 1, IL13 - interleukin 13, FBXW7 - f-box and wd repeat domain containing 7, e3 ubiquitin protein ligase, CD274 - cd274 molecule…
GO:0070374	positive regulation of ERK1 and ERK2 cascade	1.95E-12	6.28E-11	4.16	14226	158	715	33	[FGFR2 - fibroblast growth factor receptor 2, ICAM1 - intercellular adhesion molecule 1, TEK - tek tyrosine kinase, endothelial, JUN - jun proto-oncogene, PTEN - phosphatase and tensin homolog, BRAF - v-raf murine sarcoma viral oncogene homolog b, FBXW7 - f-box and wd repeat domain containing 7, e3 ubiquitin protein ligase, RAF1 - v-raf-1 murine leukemia viral oncogene homolog 1, PDGFRA - platele…
GO:0045862	positive regulation of proteolysis	2.25E-12	7.24E-11	2.93	14226	353	715	52	[UBQLN1 - ubiquilin 1, FMR1 - fragile x mental retardation 1, DDX3X - dead (asp-glu-ala-asp) box helicase 3, x-linked, FBXW7 - f-box and wd repeat domain containing 7, e3 ubiquitin protein ligase, CDC27 - cell division cycle 27, CTGF - connective tissue growth factor, BCL2L11 - bcl2-like 11 (apoptosis facilitator), PLK2 - polo-like kinase 2, PMAIP1 - phorbol-12-myristate-13-acetate-induced protei…
GO:0007389	pattern specification process	2.25E-12	7.24E-11	3.14	14226	298	715	47	[FGFR2 - fibroblast growth factor receptor 2, PKD2 - polycystic kidney disease 2 (autosomal dominant), CRKL - v-crk avian sarcoma virus ct10 oncogene homolog-like, HIPK2 - homeodomain interacting protein kinase 2, ZEB1 - zinc finger e-box binding homeobox 1, HOXB5 - homeobox b5, LRP6 - low density lipoprotein receptor-related protein 6, ACVR1 - activin a receptor, type i, FGF8 - fibroblast growth…
GO:0048145	regulation of fibroblast proliferation	2.38E-12	7.64E-11	5.87	14226	78	715	23	[CDK6 - cyclin-dependent kinase 6, SFRP1 - secreted frizzled-related protein 1, CDK4 - cyclin-dependent kinase 4, SKI - v-ski avian sarcoma viral oncogene homolog, TGFB1 - transforming growth factor, beta 1, JUN - jun proto-oncogene, TP53INP1 - tumor protein p53 inducible nuclear protein 1, CDKN1A - cyclin-dependent kinase inhibitor 1a (p21, cip1), IL13 - interleukin 13, MORC3 - morc family cw-ty…
GO:0019216	regulation of lipid metabolic process	2.93E-12	9.38E-11	3.07	14226	311	715	48	[TEK - tek tyrosine kinase, endothelial, PROX1 - prospero homeobox 1, FLT3 - fms-related tyrosine kinase 3, IRS1 - insulin receptor substrate 1, BRCA1 - breast cancer 1, early onset, FBXW7 - f-box and wd repeat domain containing 7, e3 ubiquitin protein ligase, PIK3R2 - phosphoinositide-3-kinase, regulatory subunit 2 (beta), ABCA1 - atp-binding cassette, sub-family a (abc1), member 1, PIK3CG - pho…
GO:1901888	regulation of cell junction assembly	3.22E-12	1.03E-10	6.08	14226	72	715	22	[TEK - tek tyrosine kinase, endothelial, ROCK1 - rho-associated, coiled-coil containing protein kinase 1, SFRP1 - secreted frizzled-related protein 1, CBFB - core-binding factor, beta subunit, VEGFA - vascular endothelial growth factor a, RAPGEF2 - rap guanine nucleotide exchange factor (gef) 2, PTEN - phosphatase and tensin homolog, MMP14 - matrix metallopeptidase 14 (membrane-inserted), RUNX1 -…
GO:0045765	regulation of angiogenesis	3.42E-12	1.09E-10	3.79	14226	189	715	36	[TEK - tek tyrosine kinase, endothelial, HIPK2 - homeodomain interacting protein kinase 2, STAT1 - signal transducer and activator of transcription 1, 91kda, BRCA1 - breast cancer 1, early onset, TERT - telomerase reverse transcriptase, RHOB - ras homolog family member b, KDR - kinase insert domain receptor (a type iii receptor tyrosine kinase), FGF2 - fibroblast growth factor 2 (basic), SPRED1 -…
GO:0001568	blood vessel development	3.42E-12	1.09E-10	5.29	14226	94	715	25	[PKD1 - polycystic kidney disease 1 (autosomal dominant), PKD2 - polycystic kidney disease 2 (autosomal dominant), TEK - tek tyrosine kinase, endothelial, CRKL - v-crk avian sarcoma virus ct10 oncogene homolog-like, PAX6 - paired box 6, EGFL7 - egf-like-domain, multiple 7, MDM2 - mdm2 oncogene, e3 ubiquitin protein ligase, ITGB8 - integrin, beta 8, MEF2C - myocyte enhancer factor 2c, CDX2 - cauda…
GO:0051223	regulation of protein transport	3.47E-12	1.1E-10	2.33	14226	650	715	76	[IL18 - interleukin 18 (interferon-gamma-inducing factor), BNIP3L - bcl2/adenovirus e1b 19kda interacting protein 3-like, PKIA - protein kinase (camp-dependent, catalytic) inhibitor alpha, NOS2 - nitric oxide synthase 2, inducible, SOCS1 - suppressor of cytokine signaling 1, IL13 - interleukin 13, FBXW7 - f-box and wd repeat domain containing 7, e3 ubiquitin protein ligase, CD274 - cd274 molecule…
GO:0001503	ossification	3.67E-12	1.16E-10	5.07	14226	102	715	26	[IFITM1 - interferon induced transmembrane protein 1, TEK - tek tyrosine kinase, endothelial, CTGF - connective tissue growth factor, EGFR - epidermal growth factor receptor, TWIST1 - twist basic helix-loop-helix transcription factor 1, RHOA - ras homolog family member a, MEF2C - myocyte enhancer factor 2c, MEF2D - myocyte enhancer factor 2d, AXIN2 - axin 2, GPM6B - glycoprotein m6b, SP3 - sp3 tr…
GO:0090068	positive regulation of cell cycle process	3.77E-12	1.19E-10	3.41	14226	239	715	41	[PKD2 - polycystic kidney disease 2 (autosomal dominant), ARID3A - at rich interactive domain 3a (bright-like), CDC25A - cell division cycle 25a, DDX3X - dead (asp-glu-ala-asp) box helicase 3, x-linked, FGFR1 - fibroblast growth factor receptor 1, BRCA1 - breast cancer 1, early onset, TP73 - tumor protein p73, TERT - telomerase reverse transcriptase, FGF8 - fibroblast growth factor 8 (androgen-in…
GO:0071560	cellular response to transforming growth factor beta stimulus	3.93E-12	1.24E-10	7.62	14226	47	715	18	[FGFR2 - fibroblast growth factor receptor 2, TGFBR1 - transforming growth factor, beta receptor 1, SFRP1 - secreted frizzled-related protein 1, CRK - v-crk avian sarcoma virus ct10 oncogene homolog, TGFB1 - transforming growth factor, beta 1, SOX9 - sry (sex determining region y)-box 9, SOX6 - sry (sex determining region y)-box 6, SOX5 - sry (sex determining region y)-box 5, NR3C1 - nuclear rece…
GO:0032872	regulation of stress-activated MAPK cascade	4.36E-12	1.37E-10	3.85	14226	181	715	35	[ITCH - itchy e3 ubiquitin protein ligase, HIPK2 - homeodomain interacting protein kinase 2, TP73 - tumor protein p73, SDCBP - syndecan binding protein (syntenin), TIRAP - toll-interleukin 1 receptor (tir) domain containing adaptor protein, MAP3K10 - mitogen-activated protein kinase kinase kinase 10, CTGF - connective tissue growth factor, EGFR - epidermal growth factor receptor, PHLPP1 - ph doma…
GO:0030111	regulation of Wnt signaling pathway	4.59E-12	1.44E-10	3.12	14226	293	715	46	[FGFR2 - fibroblast growth factor receptor 2, XIAP - x-linked inhibitor of apoptosis, FGF9 - fibroblast growth factor 9, WIF1 - wnt inhibitory factor 1, CDH2 - cadherin 2, type 1, n-cadherin (neuronal), LRP6 - low density lipoprotein receptor-related protein 6, TERT - telomerase reverse transcriptase, GLI1 - gli family zinc finger 1, NAIP - nlr family, apoptosis inhibitory protein, DKK3 - dickkop…
GO:0043280	positive regulation of cysteine-type endopeptidase activity involved in apoptotic process	4.69E-12	1.47E-10	4.84	14226	111	715	27	[DDX3X - dead (asp-glu-ala-asp) box helicase 3, x-linked, BAK1 - bcl2-antagonist/killer 1, EGLN3 - egl-9 family hypoxia-inducible factor 3, CTGF - connective tissue growth factor, BCL2L11 - bcl2-like 11 (apoptosis facilitator), BCL2L10 - bcl2-like 10 (apoptosis facilitator), RHOA - ras homolog family member a, PMAIP1 - phorbol-12-myristate-13-acetate-induced protein 1, CASP8 - caspase 8, apoptosi…
GO:0070302	regulation of stress-activated protein kinase signaling cascade	5.15E-12	1.61E-10	3.83	14226	182	715	35	[ITCH - itchy e3 ubiquitin protein ligase, HIPK2 - homeodomain interacting protein kinase 2, TP73 - tumor protein p73, SDCBP - syndecan binding protein (syntenin), TIRAP - toll-interleukin 1 receptor (tir) domain containing adaptor protein, MAP3K10 - mitogen-activated protein kinase kinase kinase 10, CTGF - connective tissue growth factor, EGFR - epidermal growth factor receptor, PHLPP1 - ph doma…
GO:1902041	regulation of extrinsic apoptotic signaling pathway via death domain receptors	5.81E-12	1.81E-10	7.00	14226	54	715	19	[ICAM1 - intercellular adhesion molecule 1, SFRP1 - secreted frizzled-related protein 1, TIMP3 - timp metallopeptidase inhibitor 3, PTEN - phosphatase and tensin homolog, BRCA1 - breast cancer 1, early onset, FADD - fas (tnfrsf6)-associated via death domain, HMGB2 - high mobility group box 2, RAF1 - v-raf-1 murine leukemia viral oncogene homolog 1, HGF - hepatocyte growth factor (hepapoietin a; s…
GO:0030888	regulation of B cell proliferation	5.81E-12	1.81E-10	7.00	14226	54	715	19	[PRDM1 - pr domain containing 1, with znf domain, CDKN1A - cyclin-dependent kinase inhibitor 1a (p21, cip1), IL13 - interleukin 13, INPP5D - inositol polyphosphate-5-phosphatase, 145kda, BCL6 - b-cell cll/lymphoma 6, CD40 - cd40 molecule, tnf receptor superfamily member 5, TICAM1 - toll-like receptor adaptor molecule 1, AHR - aryl hydrocarbon receptor, FCGR2B - fc fragment of igg, low affinity ii…
GO:0048762	mesenchymal cell differentiation	5.97E-12	1.85E-10	5.92	14226	74	715	22	[TGFBR1 - transforming growth factor, beta receptor 1, FGFR2 - fibroblast growth factor receptor 2, TGFB1 - transforming growth factor, beta 1, FGFR1 - fibroblast growth factor receptor 1, SOX9 - sry (sex determining region y)-box 9, STAT1 - signal transducer and activator of transcription 1, 91kda, LRP6 - low density lipoprotein receptor-related protein 6, SIX2 - six homeobox 2, FGF8 - fibroblas…
GO:2001234	negative regulation of apoptotic signaling pathway	6.49E-12	2.01E-10	3.71	14226	193	715	36	[ICAM1 - intercellular adhesion molecule 1, HSPA1B - heat shock 70kda protein 1b, DDX3X - dead (asp-glu-ala-asp) box helicase 3, x-linked, BRCA1 - breast cancer 1, early onset, HMGB2 - high mobility group box 2, RAF1 - v-raf-1 murine leukemia viral oncogene homolog 1, CXCL12 - chemokine (c-x-c motif) ligand 12, TERT - telomerase reverse transcriptase, ACVR1 - activin a receptor, type i, MDM2 - md…
GO:0030855	epithelial cell differentiation	6.55E-12	2.03E-10	3.36	14226	243	715	41	[FGFR2 - fibroblast growth factor receptor 2, PROX1 - prospero homeobox 1, JUN - jun proto-oncogene, CDH2 - cadherin 2, type 1, n-cadherin (neuronal), HOXB5 - homeobox b5, NTRK3 - neurotrophic tyrosine kinase, receptor, type 3, FGF8 - fibroblast growth factor 8 (androgen-induced), GLI1 - gli family zinc finger 1, MEF2C - myocyte enhancer factor 2c, CDX2 - caudal type homeobox 2, HOXA5 - homeobox …
GO:0002253	activation of immune response	6.7E-12	2.07E-10	2.85	14226	363	715	52	[PRKACB - protein kinase, camp-dependent, catalytic, beta, LIMK1 - lim domain kinase 1, BRAF - v-raf murine sarcoma viral oncogene homolog b, TICAM1 - toll-like receptor adaptor molecule 1, CARD11 - caspase recruitment domain family, member 11, CASP8 - caspase 8, apoptosis-related cysteine peptidase, EP300 - e1a binding protein p300, TBK1 - tank-binding kinase 1, HRAS - harvey rat sarcoma viral o…
GO:0071548	response to dexamethasone	6.73E-12	2.07E-10	8.60	14226	37	715	16	[ICAM1 - intercellular adhesion molecule 1, DDIT4 - dna-damage-inducible transcript 4, EIF4E - eukaryotic translation initiation factor 4e, EIF4EBP1 - eukaryotic translation initiation factor 4e binding protein 1, TGFB1 - transforming growth factor, beta 1, DNMT3B - dna (cytosine-5-)-methyltransferase 3 beta, NR3C1 - nuclear receptor subfamily 3, group c, member 1 (glucocorticoid receptor), EPO -…
GO:0035295	tube development	8.43E-12	2.59E-10	4.06	14226	157	715	32	[FGFR2 - fibroblast growth factor receptor 2, PKD1 - polycystic kidney disease 1 (autosomal dominant), PKD2 - polycystic kidney disease 2 (autosomal dominant), PROX1 - prospero homeobox 1, FGFR1 - fibroblast growth factor receptor 1, FGF9 - fibroblast growth factor 9, STAT1 - signal transducer and activator of transcription 1, 91kda, SDC4 - syndecan 4, EGFR - epidermal growth factor receptor, RET…
GO:0006469	negative regulation of protein kinase activity	9.27E-12	2.84E-10	3.52	14226	215	715	38	[PKIA - protein kinase (camp-dependent, catalytic) inhibitor alpha, SOCS1 - suppressor of cytokine signaling 1, PTEN - phosphatase and tensin homolog, LRP6 - low density lipoprotein receptor-related protein 6, TP73 - tumor protein p73, SPRED1 - sprouty-related, evh1 domain containing 1, CASP3 - caspase 3, apoptosis-related cysteine peptidase, SIRT1 - sirtuin 1, LATS2 - large tumor suppressor kina…
GO:0032386	regulation of intracellular transport	9.29E-12	2.84E-10	2.54	14226	485	715	62	[FMR1 - fragile x mental retardation 1, BNIP3L - bcl2/adenovirus e1b 19kda interacting protein 3-like, IL18 - interleukin 18 (interferon-gamma-inducing factor), PKIA - protein kinase (camp-dependent, catalytic) inhibitor alpha, IL13 - interleukin 13, FBXW7 - f-box and wd repeat domain containing 7, e3 ubiquitin protein ligase, BRAF - v-raf murine sarcoma viral oncogene homolog b, BCL2L11 - bcl2-l…
GO:1905952	regulation of lipid localization	9.52E-12	2.91E-10	4.88	14226	106	715	26	[TAC1 - tachykinin, precursor 1, FBXW7 - f-box and wd repeat domain containing 7, e3 ubiquitin protein ligase, ABCA1 - atp-binding cassette, sub-family a (abc1), member 1, MYB - v-myb avian myeloblastosis viral oncogene homolog, IKBKE - inhibitor of kappa light polypeptide gene enhancer in b-cells, kinase epsilon, IRS2 - insulin receptor substrate 2, AGTR1 - angiotensin ii receptor, type 1, MAP2K…
GO:0006955	immune response	9.88E-12	3.01E-10	2.26	14226	677	715	77	[IL18 - interleukin 18 (interferon-gamma-inducing factor), DDX3X - dead (asp-glu-ala-asp) box helicase 3, x-linked, NOS2 - nitric oxide synthase 2, inducible, ZEB1 - zinc finger e-box binding homeobox 1, IL13 - interleukin 13, HMGB2 - high mobility group box 2, LIF - leukemia inhibitory factor, CXCL12 - chemokine (c-x-c motif) ligand 12, CD274 - cd274 molecule, TICAM1 - toll-like receptor adaptor…
GO:1901654	response to ketone	1.02E-11	3.1E-10	4.14	14226	149	715	31	[ICAM1 - intercellular adhesion molecule 1, DDIT4 - dna-damage-inducible transcript 4, NTRK3 - neurotrophic tyrosine kinase, receptor, type 3, EGFR - epidermal growth factor receptor, FOXO1 - forkhead box o1, IFNB1 - interferon, beta 1, fibroblast, FOXO3 - forkhead box o3, PPARG - peroxisome proliferator-activated receptor gamma, RPS6KB1 - ribosomal protein s6 kinase, 70kda, polypeptide 1, CDK4 -…
GO:0072164	mesonephric tubule development	1.11E-11	3.36E-10	8.38	14226	38	715	16	[PKD1 - polycystic kidney disease 1 (autosomal dominant), FGFR2 - fibroblast growth factor receptor 2, PKD2 - polycystic kidney disease 2 (autosomal dominant), ROBO2 - roundabout, axon guidance receptor, homolog 2 (drosophila), SFRP1 - secreted frizzled-related protein 1, TGFB1 - transforming growth factor, beta 1, SMAD1 - smad family member 1, FGFR1 - fibroblast growth factor receptor 1, SMAD2 -…
GO:1902893	regulation of pri-miRNA transcription from RNA polymerase II promoter	1.21E-11	3.65E-10	9.95	14226	28	715	14	[SMARCA4 - swi/snf related, matrix associated, actin dependent regulator of chromatin, subfamily a, member 4, SMAD1 - smad family member 1, TGFB1 - transforming growth factor, beta 1, JUN - jun proto-oncogene, SOX9 - sry (sex determining region y)-box 9, STAT3 - signal transducer and activator of transcription 3 (acute-phase response factor), TERT - telomerase reverse transcriptase, TP53 - tumor …
GO:0048878	chemical homeostasis	1.21E-11	3.65E-10	2.17	14226	760	715	83	[MYLIP - myosin regulatory light chain interacting protein, BNIP3 - bcl2/adenovirus e1b 19kda interacting protein 3, IL18 - interleukin 18 (interferon-gamma-inducing factor), PRKACB - protein kinase, camp-dependent, catalytic, beta, XIAP - x-linked inhibitor of apoptosis, PAX6 - paired box 6, TAC1 - tachykinin, precursor 1, IL13 - interleukin 13, FBXW7 - f-box and wd repeat domain containing 7, e…
GO:0033673	negative regulation of kinase activity	1.22E-11	3.67E-10	3.42	14226	227	715	39	[PKIA - protein kinase (camp-dependent, catalytic) inhibitor alpha, SOCS1 - suppressor of cytokine signaling 1, PTEN - phosphatase and tensin homolog, LRP6 - low density lipoprotein receptor-related protein 6, TP73 - tumor protein p73, SPRED1 - sprouty-related, evh1 domain containing 1, IRS2 - insulin receptor substrate 2, CASP3 - caspase 3, apoptosis-related cysteine peptidase, SIRT1 - sirtuin 1…
GO:0009888	tissue development	1.28E-11	3.86E-10	2.60	14226	452	715	59	[LIF - leukemia inhibitory factor, SDC4 - syndecan 4, CTGF - connective tissue growth factor, KDR - kinase insert domain receptor (a type iii receptor tyrosine kinase), MTHFD1 - methylenetetrahydrofolate dehydrogenase (nadp+ dependent) 1, methenyltetrahydrofolate cyclohydrolase, formyltetrahydrofolate synthetase, EP300 - e1a binding protein p300, RET - ret proto-oncogene, FOXO1 - forkhead box o1,…
GO:0032868	response to insulin	1.3E-11	3.92E-10	4.49	14226	124	715	28	[ICAM1 - intercellular adhesion molecule 1, IRS1 - insulin receptor substrate 1, PTEN - phosphatase and tensin homolog, PIK3R2 - phosphoinositide-3-kinase, regulatory subunit 2 (beta), PIK3R1 - phosphoinositide-3-kinase, regulatory subunit 1 (alpha), IRS2 - insulin receptor substrate 2, TNFSF10 - tumor necrosis factor (ligand) superfamily, member 10, PPARA - peroxisome proliferator-activated rece…
GO:0007162	negative regulation of cell adhesion	1.41E-11	4.22E-10	3.62	14226	198	715	36	[ITCH - itchy e3 ubiquitin protein ligase, PTEN - phosphatase and tensin homolog, CXCL12 - chemokine (c-x-c motif) ligand 12, CD274 - cd274 molecule, PIK3R1 - phosphoinositide-3-kinase, regulatory subunit 1 (alpha), PODXL - podocalyxin-like, SDC4 - syndecan 4, ARHGDIA - rho gdp dissociation inhibitor (gdi) alpha, CASP3 - caspase 3, apoptosis-related cysteine peptidase, IFNB1 - interferon, beta 1,…
GO:0021700	developmental maturation	1.41E-11	4.22E-10	4.34	14226	133	715	29	[RECK - reversion-inducing-cysteine-rich protein with kazal motifs, PICALM - phosphatidylinositol binding clathrin assembly protein, FGFR1 - fibroblast growth factor receptor 1, BRCA2 - breast cancer 2, early onset, PTEN - phosphatase and tensin homolog, MECP2 - methyl cpg binding protein 2 (rett syndrome), EPAS1 - endothelial pas domain protein 1, RET - ret proto-oncogene, HOXA5 - homeobox a5, N…
GO:0051961	negative regulation of nervous system development	1.61E-11	4.8E-10	3.39	14226	229	715	39	[LIN28A - lin-28 homolog a (c. elegans), DDX6 - dead (asp-glu-ala-asp) box helicase 6, PRKACB - protein kinase, camp-dependent, catalytic, beta, PAX6 - paired box 6, PTEN - phosphatase and tensin homolog, STAT3 - signal transducer and activator of transcription 3 (acute-phase response factor), TP73 - tumor protein p73, TERT - telomerase reverse transcriptase, NTRK3 - neurotrophic tyrosine kinase,…
GO:0010950	positive regulation of endopeptidase activity	1.72E-11	5.11E-10	4.31	14226	134	715	29	[DDX3X - dead (asp-glu-ala-asp) box helicase 3, x-linked, BAK1 - bcl2-antagonist/killer 1, PICALM - phosphatidylinositol binding clathrin assembly protein, EGLN3 - egl-9 family hypoxia-inducible factor 3, STAT3 - signal transducer and activator of transcription 3 (acute-phase response factor), CTGF - connective tissue growth factor, BCL2L11 - bcl2-like 11 (apoptosis facilitator), RHOA - ras homol…
GO:2001056	positive regulation of cysteine-type endopeptidase activity	1.77E-11	5.26E-10	4.59	14226	117	715	27	[DDX3X - dead (asp-glu-ala-asp) box helicase 3, x-linked, BAK1 - bcl2-antagonist/killer 1, EGLN3 - egl-9 family hypoxia-inducible factor 3, CTGF - connective tissue growth factor, BCL2L11 - bcl2-like 11 (apoptosis facilitator), BCL2L10 - bcl2-like 10 (apoptosis facilitator), RHOA - ras homolog family member a, PMAIP1 - phorbol-12-myristate-13-acetate-induced protein 1, CASP8 - caspase 8, apoptosi…
GO:0010718	positive regulation of epithelial to mesenchymal transition	1.79E-11	5.32E-10	8.16	14226	39	715	16	[TGFBR1 - transforming growth factor, beta receptor 1, TGFB1 - transforming growth factor, beta 1, SMAD2 - smad family member 2, SDCBP - syndecan binding protein (syntenin), ACVR1 - activin a receptor, type i, BAMBI - bmp and activin membrane-bound inhibitor, TGFBR2 - transforming growth factor, beta receptor ii (70/80kda), TWIST1 - twist basic helix-loop-helix transcription factor 1, SNAI1 - sna…
GO:0072163	mesonephric epithelium development	1.79E-11	5.3E-10	8.16	14226	39	715	16	[FGFR2 - fibroblast growth factor receptor 2, PKD1 - polycystic kidney disease 1 (autosomal dominant), PKD2 - polycystic kidney disease 2 (autosomal dominant), ROBO2 - roundabout, axon guidance receptor, homolog 2 (drosophila), SFRP1 - secreted frizzled-related protein 1, TGFB1 - transforming growth factor, beta 1, SMAD1 - smad family member 1, FGFR1 - fibroblast growth factor receptor 1, SMAD2 -…
GO:0033135	regulation of peptidyl-serine phosphorylation	1.89E-11	5.57E-10	4.75	14226	109	715	26	[DDIT4 - dna-damage-inducible transcript 4, BAK1 - bcl2-antagonist/killer 1, BRAF - v-raf murine sarcoma viral oncogene homolog b, LIF - leukemia inhibitory factor, RAF1 - v-raf-1 murine leukemia viral oncogene homolog 1, NTRK3 - neurotrophic tyrosine kinase, receptor, type 3, EGFR - epidermal growth factor receptor, BAG4 - bcl2-associated athanogene 4, RET - ret proto-oncogene, IFNB1 - interfero…
GO:0055021	regulation of cardiac muscle tissue growth	2.03E-11	5.98E-10	7.52	14226	45	715	17	[FGFR2 - fibroblast growth factor receptor 2, TGFBR1 - transforming growth factor, beta receptor 1, GATA6 - gata binding protein 6, FGFR1 - fibroblast growth factor receptor 1, JARID2 - jumonji, at rich interactive domain 2, FGF9 - fibroblast growth factor 9, PTEN - phosphatase and tensin homolog, TP73 - tumor protein p73, TGFBR2 - transforming growth factor, beta receptor ii (70/80kda), FGF2 - f…
GO:1902895	positive regulation of pri-miRNA transcription from RNA polymerase II promoter	2.06E-11	6.07E-10	11.94	14226	20	715	12	[TP53 - tumor protein p53, FOS - fbj murine osteosarcoma viral oncogene homolog, BMP2 - bone morphogenetic protein 2, SMARCA4 - swi/snf related, matrix associated, actin dependent regulator of chromatin, subfamily a, member 4, SMAD1 - smad family member 1, TGFB1 - transforming growth factor, beta 1, SPI1 - spleen focus forming virus (sffv) proviral integration oncogene, JUN - jun proto-oncogene, …
GO:0046854	phosphatidylinositol phosphorylation	2.23E-11	6.54E-10	5.32	14226	86	715	23	[FGFR2 - fibroblast growth factor receptor 2, FGFR1 - fibroblast growth factor receptor 1, MET - met proto-oncogene, FGF9 - fibroblast growth factor 9, IRS1 - insulin receptor substrate 1, PIK3R2 - phosphoinositide-3-kinase, regulatory subunit 2 (beta), FGF8 - fibroblast growth factor 8 (androgen-induced), PDGFRA - platelet-derived growth factor receptor, alpha polypeptide, PIK3CG - phosphatidyli…
GO:1903047	mitotic cell cycle process	2.34E-11	6.85E-10	2.33	14226	597	715	70	[ARID3A - at rich interactive domain 3a (bright-like), CDC25A - cell division cycle 25a, BIRC5 - baculoviral iap repeat containing 5, CCNE2 - cyclin e2, BRCA2 - breast cancer 2, early onset, BRCA1 - breast cancer 1, early onset, ANLN - anillin, actin binding protein, CDC27 - cell division cycle 27, PLK2 - polo-like kinase 2, EP300 - e1a binding protein p300, NES - nestin, ATM - ataxia telangiecta…
GO:0031099	regeneration	2.35E-11	6.88E-10	4.70	14226	110	715	26	[BAK1 - bcl2-antagonist/killer 1, FLT3 - fms-related tyrosine kinase 3, JUN - jun proto-oncogene, CXCL12 - chemokine (c-x-c motif) ligand 12, GLI1 - gli family zinc finger 1, EGFR - epidermal growth factor receptor, CEBPB - ccaat/enhancer binding protein (c/ebp), beta, NOTCH1 - notch 1, PPARG - peroxisome proliferator-activated receptor gamma, CDK4 - cyclin-dependent kinase 4, TGFB1 - transformin…
GO:0043200	response to amino acid	2.4E-11	7.01E-10	5.08	14226	94	715	24	[MMP2 - matrix metallopeptidase 2 (gelatinase a, 72kda gelatinase, 72kda type iv collagenase), ICAM1 - intercellular adhesion molecule 1, DNMT1 - dna (cytosine-5-)-methyltransferase 1, ZEB1 - zinc finger e-box binding homeobox 1, CDKN1B - cyclin-dependent kinase inhibitor 1b (p27, kip1), SOCS1 - suppressor of cytokine signaling 1, PDGFRA - platelet-derived growth factor receptor, alpha polypeptid…
GO:0010810	regulation of cell-substrate adhesion	2.4E-11	7e-10	3.91	14226	163	715	32	[TEK - tek tyrosine kinase, endothelial, CRKL - v-crk avian sarcoma virus ct10 oncogene homolog-like, CRK - v-crk avian sarcoma virus ct10 oncogene homolog, PTEN - phosphatase and tensin homolog, BRAF - v-raf murine sarcoma viral oncogene homolog b, SDC4 - syndecan 4, PIK3R1 - phosphoinositide-3-kinase, regulatory subunit 1 (alpha), PLAU - plasminogen activator, urokinase, KDR - kinase insert dom…
GO:0042542	response to hydrogen peroxide	2.44E-11	7.08E-10	4.88	14226	102	715	25	[BNIP3 - bcl2/adenovirus e1b 19kda interacting protein 3, CRK - v-crk avian sarcoma virus ct10 oncogene homolog, BAK1 - bcl2-antagonist/killer 1, JUN - jun proto-oncogene, MDM2 - mdm2 oncogene, e3 ubiquitin protein ligase, STAT6 - signal transducer and activator of transcription 6, interleukin-4 induced, RHOB - ras homolog family member b, MYB - v-myb avian myeloblastosis viral oncogene homolog, …
GO:0048872	homeostasis of number of cells	2.44E-11	7.07E-10	4.88	14226	102	715	25	[AKT3 - v-akt murine thymoma viral oncogene homolog 3, BAK1 - bcl2-antagonist/killer 1, FLT3 - fms-related tyrosine kinase 3, CDH2 - cadherin 2, type 1, n-cadherin (neuronal), BCL2L11 - bcl2-like 11 (apoptosis facilitator), CARD11 - caspase recruitment domain family, member 11, MTHFD1 - methylenetetrahydrofolate dehydrogenase (nadp+ dependent) 1, methenyltetrahydrofolate cyclohydrolase, formyltet…
GO:0045089	positive regulation of innate immune response	2.47E-11	7.14E-10	3.22	14226	253	715	41	[CADM1 - cell adhesion molecule 1, HSPA1B - heat shock 70kda protein 1b, ITCH - itchy e3 ubiquitin protein ligase, PRKACB - protein kinase, camp-dependent, catalytic, beta, AP1G1 - adaptor-related protein complex 1, gamma 1 subunit, ICAM2 - intercellular adhesion molecule 2, MYD88 - myeloid differentiation primary response 88, HMGB2 - high mobility group box 2, RAF1 - v-raf-1 murine leukemia vira…
GO:0006139	nucleobase-containing compound metabolic process	2.68E-11	7.74E-10	1.41	14226	3770	715	268	[HSPA1B - heat shock 70kda protein 1b, HSF2 - heat shock transcription factor 2, CASZ1 - castor zinc finger 1, BRCA2 - breast cancer 2, early onset, BRCA1 - breast cancer 1, early onset, WHSC1L1 - wolf-hirschhorn syndrome candidate 1-like 1, CARD11 - caspase recruitment domain family, member 11, NCOR2 - nuclear receptor corepressor 2, DTD1 - d-tyrosyl-trna deacylase 1, EPAS1 - endothelial pas dom…
GO:0032956	regulation of actin cytoskeleton organization	2.8E-11	8.08E-10	3.21	14226	254	715	41	[TEK - tek tyrosine kinase, endothelial, ICAM1 - intercellular adhesion molecule 1, CRK - v-crk avian sarcoma virus ct10 oncogene homolog, PROX1 - prospero homeobox 1, TAC1 - tachykinin, precursor 1, F11R - f11 receptor, FSCN1 - fascin homolog 1, actin-bundling protein (strongylocentrotus purpuratus), BRAF - v-raf murine sarcoma viral oncogene homolog b, LIMK1 - lim domain kinase 1, CXCL12 - chem…
GO:0001952	regulation of cell-matrix adhesion	2.89E-11	8.31E-10	5.26	14226	87	715	23	[CDK6 - cyclin-dependent kinase 6, CSF1 - colony stimulating factor 1 (macrophage), TEK - tek tyrosine kinase, endothelial, SFRP1 - secreted frizzled-related protein 1, ROCK1 - rho-associated, coiled-coil containing protein kinase 1, VEGFA - vascular endothelial growth factor a, CDKN2A - cyclin-dependent kinase inhibitor 2a, PTEN - phosphatase and tensin homolog, MMP14 - matrix metallopeptidase 1…
GO:0032946	positive regulation of mononuclear cell proliferation	2.93E-11	8.42E-10	4.66	14226	111	715	26	[IL18 - interleukin 18 (interferon-gamma-inducing factor), TAC1 - tachykinin, precursor 1, IL13 - interleukin 13, TICAM1 - toll-like receptor adaptor molecule 1, CD274 - cd274 molecule, TIRAP - toll-interleukin 1 receptor (tir) domain containing adaptor protein, CARD11 - caspase recruitment domain family, member 11, MEF2C - myocyte enhancer factor 2c, IRS2 - insulin receptor substrate 2, IFNG - i…
GO:1904951	positive regulation of establishment of protein localization	3.01E-11	8.64E-10	2.62	14226	425	715	56	[IL18 - interleukin 18 (interferon-gamma-inducing factor), FBXW7 - f-box and wd repeat domain containing 7, e3 ubiquitin protein ligase, IL13 - interleukin 13, CD274 - cd274 molecule, BCL2L11 - bcl2-like 11 (apoptosis facilitator), PMAIP1 - phorbol-12-myristate-13-acetate-induced protein 1, CASP8 - caspase 8, apoptosis-related cysteine peptidase, IRS2 - insulin receptor substrate 2, IFNG - interf…
GO:2001237	negative regulation of extrinsic apoptotic signaling pathway	3.06E-11	8.76E-10	5.03	14226	95	715	24	[TGFBR1 - transforming growth factor, beta receptor 1, HSPA1B - heat shock 70kda protein 1b, ICAM1 - intercellular adhesion molecule 1, AKT1 - v-akt murine thymoma viral oncogene homolog 1, YAP1 - yes-associated protein 1, BRCA1 - breast cancer 1, early onset, FADD - fas (tnfrsf6)-associated via death domain, HMGB2 - high mobility group box 2, RAF1 - v-raf-1 murine leukemia viral oncogene homolog…
GO:0016032	viral process	3.39E-11	9.69E-10	2.43	14226	525	715	64	[BNIP3 - bcl2/adenovirus e1b 19kda interacting protein 3, DDX6 - dead (asp-glu-ala-asp) box helicase 6, BNIP3L - bcl2/adenovirus e1b 19kda interacting protein 3-like, FMR1 - fragile x mental retardation 1, DDX3X - dead (asp-glu-ala-asp) box helicase 3, x-linked, AP1G1 - adaptor-related protein complex 1, gamma 1 subunit, ATG16L1 - autophagy related 16-like 1 (s. cerevisiae), FBXW7 - f-box and wd …
GO:0044403	symbiosis, encompassing mutualism through parasitism	3.39E-11	9.67E-10	2.43	14226	525	715	64	[BNIP3 - bcl2/adenovirus e1b 19kda interacting protein 3, DDX6 - dead (asp-glu-ala-asp) box helicase 6, BNIP3L - bcl2/adenovirus e1b 19kda interacting protein 3-like, FMR1 - fragile x mental retardation 1, DDX3X - dead (asp-glu-ala-asp) box helicase 3, x-linked, AP1G1 - adaptor-related protein complex 1, gamma 1 subunit, ATG16L1 - autophagy related 16-like 1 (s. cerevisiae), FBXW7 - f-box and wd …
GO:0007264	small GTPase mediated signal transduction	3.42E-11	9.74E-10	3.25	14226	245	715	40	[RALA - v-ral simian leukemia viral oncogene homolog a (ras related), CRKL - v-crk avian sarcoma virus ct10 oncogene homolog-like, JUN - jun proto-oncogene, RHOU - ras homolog family member u, LIMK1 - lim domain kinase 1, TP53 - tumor protein p53, RHOB - ras homolog family member b, FGF2 - fibroblast growth factor 2 (basic), PLK2 - polo-like kinase 2, GRB2 - growth factor receptor-bound protein 2…
GO:0060043	regulation of cardiac muscle cell proliferation	3.62E-11	1.03E-9	8.53	14226	35	715	15	[FGFR2 - fibroblast growth factor receptor 2, TGFBR1 - transforming growth factor, beta receptor 1, GATA6 - gata binding protein 6, FGFR1 - fibroblast growth factor receptor 1, JARID2 - jumonji, at rich interactive domain 2, FGF9 - fibroblast growth factor 9, PTEN - phosphatase and tensin homolog, TP73 - tumor protein p73, TGFBR2 - transforming growth factor, beta receptor ii (70/80kda), FGF2 - f…
GO:0030324	lung development	3.72E-11	1.06E-9	6.03	14226	66	715	20	[SP3 - sp3 transcription factor, FGFR2 - fibroblast growth factor receptor 2, VEGFA - vascular endothelial growth factor a, EIF4E - eukaryotic translation initiation factor 4e, PROX1 - prospero homeobox 1, EIF4EBP1 - eukaryotic translation initiation factor 4e binding protein 1, SMAD2 - smad family member 2, MMP14 - matrix metallopeptidase 14 (membrane-inserted), ZIC3 - zic family member 3, PDGFR…
GO:0002429	immune response-activating cell surface receptor signaling pathway	3.9E-11	1.1E-9	3.24	14226	246	715	40	[CRK - v-crk avian sarcoma virus ct10 oncogene homolog, PRKACB - protein kinase, camp-dependent, catalytic, beta, ICAM2 - intercellular adhesion molecule 2, PTEN - phosphatase and tensin homolog, LIMK1 - lim domain kinase 1, BRAF - v-raf murine sarcoma viral oncogene homolog b, PIK3R2 - phosphoinositide-3-kinase, regulatory subunit 2 (beta), RAF1 - v-raf-1 murine leukemia viral oncogene homolog 1…
GO:0002573	myeloid leukocyte differentiation	4.85E-11	1.37E-9	5.65	14226	74	715	21	[SP3 - sp3 transcription factor, CSF1R - colony stimulating factor 1 receptor, CSF1 - colony stimulating factor 1 (macrophage), VEGFA - vascular endothelial growth factor a, TGFB1 - transforming growth factor, beta 1, JUN - jun proto-oncogene, TGFBR2 - transforming growth factor, beta receptor ii (70/80kda), PARP1 - poly (adp-ribose) polymerase 1, PIK3CD - phosphatidylinositol-4,5-bisphosphate 3-…
GO:0071260	cellular response to mechanical stimulus	4.85E-11	1.37E-9	5.65	14226	74	715	21	[CHEK1 - checkpoint kinase 1, BNIP3 - bcl2/adenovirus e1b 19kda interacting protein 3, MMP7 - matrix metallopeptidase 7 (matrilysin, uterine), MAP3K14 - mitogen-activated protein kinase kinase kinase 14, MAP3K2 - mitogen-activated protein kinase kinase kinase 2, AKT1 - v-akt murine thymoma viral oncogene homolog 1, BAK1 - bcl2-antagonist/killer 1, TGFB1 - transforming growth factor, beta 1, MYD88…
GO:0003008	system process	5.45E-11	1.53E-9	1.98	14226	965	715	96	[TIMP3 - timp metallopeptidase inhibitor 3, BIRC5 - baculoviral iap repeat containing 5, PRKACB - protein kinase, camp-dependent, catalytic, beta, NOS2 - nitric oxide synthase 2, inducible, F11R - f11 receptor, TAC1 - tachykinin, precursor 1, PAX6 - paired box 6, BRAF - v-raf murine sarcoma viral oncogene homolog b, CXCL12 - chemokine (c-x-c motif) ligand 12, NIPSNAP1 - nipsnap homolog 1 (c. eleg…
GO:0070665	positive regulation of leukocyte proliferation	5.56E-11	1.56E-9	4.54	14226	114	715	26	[IL18 - interleukin 18 (interferon-gamma-inducing factor), TAC1 - tachykinin, precursor 1, IL13 - interleukin 13, TICAM1 - toll-like receptor adaptor molecule 1, CD274 - cd274 molecule, TIRAP - toll-interleukin 1 receptor (tir) domain containing adaptor protein, CARD11 - caspase recruitment domain family, member 11, MEF2C - myocyte enhancer factor 2c, IRS2 - insulin receptor substrate 2, IFNG - i…
GO:0034641	cellular nitrogen compound metabolic process	5.64E-11	1.58E-9	1.38	14226	4175	715	289	[HSPA1B - heat shock 70kda protein 1b, HSF2 - heat shock transcription factor 2, CASZ1 - castor zinc finger 1, BRCA2 - breast cancer 2, early onset, BRCA1 - breast cancer 1, early onset, WHSC1L1 - wolf-hirschhorn syndrome candidate 1-like 1, CARD11 - caspase recruitment domain family, member 11, ENPEP - glutamyl aminopeptidase (aminopeptidase a), NCOR2 - nuclear receptor corepressor 2, DTD1 - d-t…
GO:0045646	regulation of erythrocyte differentiation	5.92E-11	1.66E-9	8.29	14226	36	715	15	[CDK6 - cyclin-dependent kinase 6, ARNT - aryl hydrocarbon receptor nuclear translocator, STAT1 - signal transducer and activator of transcription 1, 91kda, HMGB2 - high mobility group box 2, STAT3 - signal transducer and activator of transcription 3 (acute-phase response factor), INPP5D - inositol polyphosphate-5-phosphatase, 145kda, KLF13 - kruppel-like factor 13, SPI1 - spleen focus forming vi…
GO:0045669	positive regulation of osteoblast differentiation	5.98E-11	1.67E-9	6.63	14226	54	715	18	[IFITM1 - interferon induced transmembrane protein 1, SMAD1 - smad family member 1, RUNX2 - runt-related transcription factor 2, ID4 - inhibitor of dna binding 4, dominant negative helix-loop-helix protein, ACVR1 - activin a receptor, type i, HGF - hepatocyte growth factor (hepapoietin a; scatter factor), CYR61 - cysteine-rich, angiogenic inducer, 61, BMP2 - bone morphogenetic protein 2, MEF2C - …
GO:0045619	regulation of lymphocyte differentiation	6.36E-11	1.77E-9	4.22	14226	132	715	28	[IL18 - interleukin 18 (interferon-gamma-inducing factor), ZEB1 - zinc finger e-box binding homeobox 1, SOCS1 - suppressor of cytokine signaling 1, BRAF - v-raf murine sarcoma viral oncogene homolog b, FANCA - fanconi anemia, complementation group a, CARD11 - caspase recruitment domain family, member 11, RHOA - ras homolog family member a, MYB - v-myb avian myeloblastosis viral oncogene homolog, …
GO:1901987	regulation of cell cycle phase transition	6.81E-11	1.89E-9	2.71	14226	374	715	51	[ARID3A - at rich interactive domain 3a (bright-like), CDC25A - cell division cycle 25a, DDX3X - dead (asp-glu-ala-asp) box helicase 3, x-linked, PKIA - protein kinase (camp-dependent, catalytic) inhibitor alpha, BRCA1 - breast cancer 1, early onset, FBXW7 - f-box and wd repeat domain containing 7, e3 ubiquitin protein ligase, ANLN - anillin, actin binding protein, PLK2 - polo-like kinase 2, EP30…
GO:0034612	response to tumor necrosis factor	6.85E-11	1.9E-9	4.50	14226	115	715	26	[ICAM1 - intercellular adhesion molecule 1, BRCA1 - breast cancer 1, early onset, GSS - glutathione synthetase, PPARGC1A - peroxisome proliferator-activated receptor gamma, coactivator 1 alpha, CASP8 - caspase 8, apoptosis-related cysteine peptidase, BAG4 - bcl2-associated athanogene 4, CASP3 - caspase 3, apoptosis-related cysteine peptidase, MAP3K5 - mitogen-activated protein kinase kinase kinas…
GO:0014013	regulation of gliogenesis	7.37E-11	2.04E-9	5.27	14226	83	715	22	[LIN28A - lin-28 homolog a (c. elegans), CSF1 - colony stimulating factor 1 (macrophage), SKI - v-ski avian sarcoma viral oncogene homolog, CXCR4 - chemokine (c-x-c motif) receptor 4, CDH2 - cadherin 2, type 1, n-cadherin (neuronal), LIF - leukemia inhibitory factor, TP73 - tumor protein p73, CERS2 - ceramide synthase 2, NTRK3 - neurotrophic tyrosine kinase, receptor, type 3, TERT - telomerase re…
GO:0006725	cellular aromatic compound metabolic process	7.86E-11	2.17E-9	1.39	14226	3932	715	275	[HSPA1B - heat shock 70kda protein 1b, HSF2 - heat shock transcription factor 2, CASZ1 - castor zinc finger 1, BRCA2 - breast cancer 2, early onset, BRCA1 - breast cancer 1, early onset, WHSC1L1 - wolf-hirschhorn syndrome candidate 1-like 1, CARD11 - caspase recruitment domain family, member 11, NCOR2 - nuclear receptor corepressor 2, DTD1 - d-tyrosyl-trna deacylase 1, EPAS1 - endothelial pas dom…
GO:1901990	regulation of mitotic cell cycle phase transition	8.66E-11	2.39E-9	2.76	14226	353	715	49	[ARID3A - at rich interactive domain 3a (bright-like), DDX3X - dead (asp-glu-ala-asp) box helicase 3, x-linked, PKIA - protein kinase (camp-dependent, catalytic) inhibitor alpha, BRCA1 - breast cancer 1, early onset, ANLN - anillin, actin binding protein, PLK2 - polo-like kinase 2, EP300 - e1a binding protein p300, ATM - ataxia telangiectasia mutated, APC - adenomatous polyposis coli, AKT1 - v-ak…
GO:0071375	cellular response to peptide hormone stimulus	9.18E-11	2.53E-9	4.03	14226	143	715	29	[CRK - v-crk avian sarcoma virus ct10 oncogene homolog, PRKACB - protein kinase, camp-dependent, catalytic, beta, IRS1 - insulin receptor substrate 1, PTEN - phosphatase and tensin homolog, PIK3R2 - phosphoinositide-3-kinase, regulatory subunit 2 (beta), MDM2 - mdm2 oncogene, e3 ubiquitin protein ligase, PIK3R1 - phosphoinositide-3-kinase, regulatory subunit 1 (alpha), IRS2 - insulin receptor sub…
GO:2000106	regulation of leukocyte apoptotic process	9.18E-11	2.52E-9	5.77	14226	69	715	20	[P2RX7 - purinergic receptor p2x, ligand-gated ion channel, 7, RAPGEF2 - rap guanine nucleotide exchange factor (gef) 2, CDKN2A - cyclin-dependent kinase inhibitor 2a, PTEN - phosphatase and tensin homolog, FADD - fas (tnfrsf6)-associated via death domain, BCL6 - b-cell cll/lymphoma 6, ADAM17 - adam metallopeptidase domain 17, CXCL12 - chemokine (c-x-c motif) ligand 12, CD274 - cd274 molecule, BC…
GO:0050921	positive regulation of chemotaxis	9.27E-11	2.54E-9	4.61	14226	108	715	25	[CCR6 - chemokine (c-c motif) receptor 6, FGFR1 - fibroblast growth factor receptor 1, ARTN - artemin, ADAM17 - adam metallopeptidase domain 17, CXCL12 - chemokine (c-x-c motif) ligand 12, NTRK3 - neurotrophic tyrosine kinase, receptor, type 3, TIRAP - toll-interleukin 1 receptor (tir) domain containing adaptor protein, FGF2 - fibroblast growth factor 2 (basic), KDR - kinase insert domain recepto…
GO:0002252	immune effector process	9.53E-11	2.61E-9	2.12	14226	750	715	80	[IFITM1 - interferon induced transmembrane protein 1, SIRPA - signal-regulatory protein alpha, HSPA1B - heat shock 70kda protein 1b, BNIP3 - bcl2/adenovirus e1b 19kda interacting protein 3, TIMP2 - timp metallopeptidase inhibitor 2, BNIP3L - bcl2/adenovirus e1b 19kda interacting protein 3-like, DDX3X - dead (asp-glu-ala-asp) box helicase 3, x-linked, TSPAN14 - tetraspanin 14, LIMK1 - lim domain k…
