# Supplementary material for: A comparative characterization of the circulating miRNome in whole blood and serum of HCC patients
Source: Sci Rep. 2019 Jun 4;9:8265. doi: 10.1038/s41598-019-44580-x (PMC6547851; doi:10.1038/s41598-019-44580-x)
Supplement: Supplementary file 4 — Supporting file 3 [file 41598_2019_44580_MOESM4_ESM.xlsx]

## Sheet: Foglio1
A comparative characterization of the circulating miRNome in whole blood and serum of HCC patients
Devis Pascut1*, Helena Krmac2, Francesca Gilardi1, Riccardo Patti3,4, Raffaella Calligaris2, Lory Saveria Crocè1,3,4, and Claudio Tiribelli1
GO Term	Description	P-value	FDR q-value	Enrichment	N	B	n	b	Genes
GO:0010941	regulation of cell death	5.46E-07	8.02E-03	5.63	14231	1391	20	11	[PIK3CD - phosphatidylinositol-4,5-bisphosphate 3-kinase, catalytic subunit delta, CDK1 - cyclin-dependent kinase 1, TGFB1 - transforming growth factor, beta 1, APOE - apolipoprotein e, JUND - jun d proto-oncogene, EEF1A2 - eukaryotic translation elongation factor 1 alpha 2, STAT3 - signal transducer and activator of transcription 3 (acute-phase response factor), JUNB - jun b proto-oncogene, SOX2…
GO:0007093	mitotic cell cycle checkpoint	5.09E-06	3.74E-02	33.88	14231	84	20	4	[CDK1 - cyclin-dependent kinase 1, TGFB1 - transforming growth factor, beta 1, HRAS - harvey rat sarcoma viral oncogene homolog, APC - adenomatous polyposis coli]
GO:0007568	aging	8.44E-06	4.13E-02	17.02	14231	209	20	5	[CDK1 - cyclin-dependent kinase 1, TGFB1 - transforming growth factor, beta 1, JUND - jun d proto-oncogene, STAT3 - signal transducer and activator of transcription 3 (acute-phase response factor), HRAS - harvey rat sarcoma viral oncogene homolog]
GO:0031099	regeneration	1.49E-05	5.46E-02	25.87	14231	110	20	4	[CDK1 - cyclin-dependent kinase 1, TGFB1 - transforming growth factor, beta 1, APOE - apolipoprotein e, SOX2 - sry (sex determining region y)-box 2]
GO:0042981	regulation of apoptotic process	2.50E-05	7.35E-02	5.01	14231	1279	20	9	[PIK3CD - phosphatidylinositol-4,5-bisphosphate 3-kinase, catalytic subunit delta, CDK1 - cyclin-dependent kinase 1, TGFB1 - transforming growth factor, beta 1, APOE - apolipoprotein e, EEF1A2 - eukaryotic translation elongation factor 1 alpha 2, STAT3 - signal transducer and activator of transcription 3 (acute-phase response factor), SOX2 - sry (sex determining region y)-box 2, HRAS - harvey rat…
GO:0043067	regulation of programmed cell death	2.70E-05	6.60E-02	4.96	14231	1291	20	9	[PIK3CD - phosphatidylinositol-4,5-bisphosphate 3-kinase, catalytic subunit delta, CDK1 - cyclin-dependent kinase 1, TGFB1 - transforming growth factor, beta 1, APOE - apolipoprotein e, EEF1A2 - eukaryotic translation elongation factor 1 alpha 2, STAT3 - signal transducer and activator of transcription 3 (acute-phase response factor), SOX2 - sry (sex determining region y)-box 2, HRAS - harvey rat…
GO:0042127	regulation of cell proliferation	2.85E-05	5.98E-02	4.93	14231	1300	20	9	[CDK1 - cyclin-dependent kinase 1, TGFB1 - transforming growth factor, beta 1, APOE - apolipoprotein e, JUND - jun d proto-oncogene, STAT3 - signal transducer and activator of transcription 3 (acute-phase response factor), JUNB - jun b proto-oncogene, SOX2 - sry (sex determining region y)-box 2, HRAS - harvey rat sarcoma viral oncogene homolog, APC - adenomatous polyposis coli]
GO:0000075	cell cycle checkpoint	2.96E-05	5.44E-02	21.73	14231	131	20	4	[CDK1 - cyclin-dependent kinase 1, TGFB1 - transforming growth factor, beta 1, HRAS - harvey rat sarcoma viral oncogene homolog, APC - adenomatous polyposis coli]
GO:0051726	regulation of cell cycle	3.30E-05	5.38E-02	5.72	14231	996	20	8	[CDK1 - cyclin-dependent kinase 1, TGFB1 - transforming growth factor, beta 1, JUND - jun d proto-oncogene, JUNB - jun b proto-oncogene, STAT3 - signal transducer and activator of transcription 3 (acute-phase response factor), SOX2 - sry (sex determining region y)-box 2, HRAS - harvey rat sarcoma viral oncogene homolog, APC - adenomatous polyposis coli]
GO:0000122	negative regulation of transcription from RNA polymerase II promoter	3.36E-05	4.94E-02	6.99	14231	713	20	7	[SP2 - sp2 transcription factor, TGFB1 - transforming growth factor, beta 1, JUND - jun d proto-oncogene, JUNB - jun b proto-oncogene, STAT3 - signal transducer and activator of transcription 3 (acute-phase response factor), SOX2 - sry (sex determining region y)-box 2, TCEAL1 - transcription elongation factor a (sii)-like 1]
GO:0007050	cell cycle arrest	3.43E-05	4.58E-02	20.93	14231	136	20	4	[TGFB1 - transforming growth factor, beta 1, SOX2 - sry (sex determining region y)-box 2, HRAS - harvey rat sarcoma viral oncogene homolog, APC - adenomatous polyposis coli]
GO:0010605	negative regulation of macromolecule metabolic process	3.79E-05	4.64E-02	3.67	14231	2134	20	11	[SP2 - sp2 transcription factor, CDK1 - cyclin-dependent kinase 1, TGFB1 - transforming growth factor, beta 1, APOE - apolipoprotein e, JUND - jun d proto-oncogene, JUNB - jun b proto-oncogene, STAT3 - signal transducer and activator of transcription 3 (acute-phase response factor), HRAS - harvey rat sarcoma viral oncogene homolog, SOX2 - sry (sex determining region y)-box 2, TCEAL1 - transcripti…
GO:0042493	response to drug	5.71E-05	6.45E-02	11.44	14231	311	20	5	[CDK1 - cyclin-dependent kinase 1, TGFB1 - transforming growth factor, beta 1, JUND - jun d proto-oncogene, JUNB - jun b proto-oncogene, STAT3 - signal transducer and activator of transcription 3 (acute-phase response factor)]
GO:0050896	response to stimulus	8.44E-05	8.86E-02	2.56	14231	3885	20	14	[IFITM5 - interferon induced transmembrane protein 5, SP2 - sp2 transcription factor, CDK1 - cyclin-dependent kinase 1, TGFB1 - transforming growth factor, beta 1, JUND - jun d proto-oncogene, EEF1A2 - eukaryotic translation elongation factor 1 alpha 2, JUNB - jun b proto-oncogene, STAT3 - signal transducer and activator of transcription 3 (acute-phase response factor), SOX2 - sry (sex determinin…
GO:0009892	negative regulation of metabolic process	8.69E-05	8.50E-02	3.36	14231	2328	20	11	[SP2 - sp2 transcription factor, CDK1 - cyclin-dependent kinase 1, TGFB1 - transforming growth factor, beta 1, APOE - apolipoprotein e, JUND - jun d proto-oncogene, JUNB - jun b proto-oncogene, STAT3 - signal transducer and activator of transcription 3 (acute-phase response factor), HRAS - harvey rat sarcoma viral oncogene homolog, SOX2 - sry (sex determining region y)-box 2, TCEAL1 - transcripti…
GO:0008285	negative regulation of cell proliferation	9.00E-05	8.26E-02	7.58	14231	563	20	6	[TGFB1 - transforming growth factor, beta 1, APOE - apolipoprotein e, STAT3 - signal transducer and activator of transcription 3 (acute-phase response factor), HRAS - harvey rat sarcoma viral oncogene homolog, SOX2 - sry (sex determining region y)-box 2, APC - adenomatous polyposis coli]
GO:0051172	negative regulation of nitrogen compound metabolic process	1.17E-04	1.01E-01	3.64	14231	1957	20	10	[SP2 - sp2 transcription factor, CDK1 - cyclin-dependent kinase 1, TGFB1 - transforming growth factor, beta 1, APOE - apolipoprotein e, JUND - jun d proto-oncogene, JUNB - jun b proto-oncogene, STAT3 - signal transducer and activator of transcription 3 (acute-phase response factor), SOX2 - sry (sex determining region y)-box 2, TCEAL1 - transcription elongation factor a (sii)-like 1, APC - adenoma…
GO:0030334	regulation of cell migration	1.21E-04	9.87E-02	7.19	14231	594	20	6	[PIK3CD - phosphatidylinositol-4,5-bisphosphate 3-kinase, catalytic subunit delta, TGFB1 - transforming growth factor, beta 1, APOE - apolipoprotein e, STAT3 - signal transducer and activator of transcription 3 (acute-phase response factor), HRAS - harvey rat sarcoma viral oncogene homolog, APC - adenomatous polyposis coli]
GO:0002573	myeloid leukocyte differentiation	1.44E-04	1.12E-01	28.85	14231	74	20	3	[PIK3CD - phosphatidylinositol-4,5-bisphosphate 3-kinase, catalytic subunit delta, TGFB1 - transforming growth factor, beta 1, JUNB - jun b proto-oncogene]
GO:0010562	positive regulation of phosphorus metabolic process	1.46E-04	1.07E-01	5.55	14231	898	20	7	[CDK1 - cyclin-dependent kinase 1, TGFB1 - transforming growth factor, beta 1, APOE - apolipoprotein e, EEF1A2 - eukaryotic translation elongation factor 1 alpha 2, STAT3 - signal transducer and activator of transcription 3 (acute-phase response factor), SOX2 - sry (sex determining region y)-box 2, HRAS - harvey rat sarcoma viral oncogene homolog]
GO:0045937	positive regulation of phosphate metabolic process	1.46E-04	1.02E-01	5.55	14231	898	20	7	[CDK1 - cyclin-dependent kinase 1, TGFB1 - transforming growth factor, beta 1, APOE - apolipoprotein e, EEF1A2 - eukaryotic translation elongation factor 1 alpha 2, STAT3 - signal transducer and activator of transcription 3 (acute-phase response factor), SOX2 - sry (sex determining region y)-box 2, HRAS - harvey rat sarcoma viral oncogene homolog]
GO:0042325	regulation of phosphorylation	1.51E-04	1.01E-01	4.62	14231	1233	20	8	[CDK1 - cyclin-dependent kinase 1, TGFB1 - transforming growth factor, beta 1, APOE - apolipoprotein e, EEF1A2 - eukaryotic translation elongation factor 1 alpha 2, STAT3 - signal transducer and activator of transcription 3 (acute-phase response factor), SOX2 - sry (sex determining region y)-box 2, HRAS - harvey rat sarcoma viral oncogene homolog, APC - adenomatous polyposis coli]
GO:2000145	regulation of cell motility	1.76E-04	1.12E-01	6.71	14231	636	20	6	[PIK3CD - phosphatidylinositol-4,5-bisphosphate 3-kinase, catalytic subunit delta, TGFB1 - transforming growth factor, beta 1, APOE - apolipoprotein e, STAT3 - signal transducer and activator of transcription 3 (acute-phase response factor), HRAS - harvey rat sarcoma viral oncogene homolog, APC - adenomatous polyposis coli]
GO:0050768	negative regulation of neurogenesis	1.92E-04	1.18E-01	13.43	14231	212	20	4	[TGFB1 - transforming growth factor, beta 1, APOE - apolipoprotein e, STAT3 - signal transducer and activator of transcription 3 (acute-phase response factor), SOX2 - sry (sex determining region y)-box 2]
GO:0031324	negative regulation of cellular metabolic process	2.03E-04	1.19E-01	3.41	14231	2088	20	10	[SP2 - sp2 transcription factor, CDK1 - cyclin-dependent kinase 1, TGFB1 - transforming growth factor, beta 1, APOE - apolipoprotein e, JUND - jun d proto-oncogene, JUNB - jun b proto-oncogene, STAT3 - signal transducer and activator of transcription 3 (acute-phase response factor), SOX2 - sry (sex determining region y)-box 2, TCEAL1 - transcription elongation factor a (sii)-like 1, APC - adenoma…
GO:0006357	regulation of transcription from RNA polymerase II promoter	2.52E-04	1.43E-01	3.74	14231	1714	20	9	[SP2 - sp2 transcription factor, TGFB1 - transforming growth factor, beta 1, APOE - apolipoprotein e, JUND - jun d proto-oncogene, JUNB - jun b proto-oncogene, STAT3 - signal transducer and activator of transcription 3 (acute-phase response factor), HRAS - harvey rat sarcoma viral oncogene homolog, SOX2 - sry (sex determining region y)-box 2, TCEAL1 - transcription elongation factor a (sii)-like …
GO:1901576	organic substance biosynthetic process	2.53E-04	1.38E-01	2.52	14231	3668	20	13	[SP2 - sp2 transcription factor, CDK1 - cyclin-dependent kinase 1, TGFB1 - transforming growth factor, beta 1, JUND - jun d proto-oncogene, EEF1A2 - eukaryotic translation elongation factor 1 alpha 2, JUNB - jun b proto-oncogene, STAT3 - signal transducer and activator of transcription 3 (acute-phase response factor), SOX2 - sry (sex determining region y)-box 2, HSPG2 - heparan sulfate proteoglyc…
GO:0009890	negative regulation of biosynthetic process	2.55E-04	1.33E-01	4.29	14231	1328	20	8	[SP2 - sp2 transcription factor, TGFB1 - transforming growth factor, beta 1, APOE - apolipoprotein e, JUND - jun d proto-oncogene, JUNB - jun b proto-oncogene, STAT3 - signal transducer and activator of transcription 3 (acute-phase response factor), SOX2 - sry (sex determining region y)-box 2, TCEAL1 - transcription elongation factor a (sii)-like 1]
GO:0051961	negative regulation of nervous system development	2.58E-04	1.31E-01	12.43	14231	229	20	4	[TGFB1 - transforming growth factor, beta 1, APOE - apolipoprotein e, STAT3 - signal transducer and activator of transcription 3 (acute-phase response factor), SOX2 - sry (sex determining region y)-box 2]
GO:0071900	regulation of protein serine/threonine kinase activity	2.71E-04	1.32E-01	8.22	14231	433	20	5	[CDK1 - cyclin-dependent kinase 1, TGFB1 - transforming growth factor, beta 1, APOE - apolipoprotein e, HRAS - harvey rat sarcoma viral oncogene homolog, APC - adenomatous polyposis coli]
GO:0051270	regulation of cellular component movement	2.72E-04	1.29E-01	6.2	14231	689	20	6	[PIK3CD - phosphatidylinositol-4,5-bisphosphate 3-kinase, catalytic subunit delta, TGFB1 - transforming growth factor, beta 1, APOE - apolipoprotein e, STAT3 - signal transducer and activator of transcription 3 (acute-phase response factor), HRAS - harvey rat sarcoma viral oncogene homolog, APC - adenomatous polyposis coli]
GO:0040012	regulation of locomotion	2.83E-04	1.30E-01	6.15	14231	694	20	6	[PIK3CD - phosphatidylinositol-4,5-bisphosphate 3-kinase, catalytic subunit delta, TGFB1 - transforming growth factor, beta 1, APOE - apolipoprotein e, STAT3 - signal transducer and activator of transcription 3 (acute-phase response factor), HRAS - harvey rat sarcoma viral oncogene homolog, APC - adenomatous polyposis coli]
GO:0009058	biosynthetic process	2.98E-04	1.32E-01	2.48	14231	3723	20	13	[SP2 - sp2 transcription factor, CDK1 - cyclin-dependent kinase 1, TGFB1 - transforming growth factor, beta 1, JUND - jun d proto-oncogene, EEF1A2 - eukaryotic translation elongation factor 1 alpha 2, JUNB - jun b proto-oncogene, STAT3 - signal transducer and activator of transcription 3 (acute-phase response factor), SOX2 - sry (sex determining region y)-box 2, HSPG2 - heparan sulfate proteoglyc…
GO:0043549	regulation of kinase activity	3.01E-04	1.30E-01	6.08	14231	702	20	6	[CDK1 - cyclin-dependent kinase 1, TGFB1 - transforming growth factor, beta 1, APOE - apolipoprotein e, EEF1A2 - eukaryotic translation elongation factor 1 alpha 2, HRAS - harvey rat sarcoma viral oncogene homolog, APC - adenomatous polyposis coli]
GO:0045892	negative regulation of transcription, DNA-templated	3.10E-04	1.30E-01	4.91	14231	1014	20	7	[SP2 - sp2 transcription factor, TGFB1 - transforming growth factor, beta 1, JUND - jun d proto-oncogene, STAT3 - signal transducer and activator of transcription 3 (acute-phase response factor), JUNB - jun b proto-oncogene, SOX2 - sry (sex determining region y)-box 2, TCEAL1 - transcription elongation factor a (sii)-like 1]
GO:0010721	negative regulation of cell development	3.24E-04	1.32E-01	11.71	14231	243	20	4	[TGFB1 - transforming growth factor, beta 1, APOE - apolipoprotein e, STAT3 - signal transducer and activator of transcription 3 (acute-phase response factor), SOX2 - sry (sex determining region y)-box 2]
GO:0045981	positive regulation of nucleotide metabolic process	3.42E-04	1.36E-01	21.56	14231	99	20	3	[CDK1 - cyclin-dependent kinase 1, APOE - apolipoprotein e, STAT3 - signal transducer and activator of transcription 3 (acute-phase response factor)]
GO:1900544	positive regulation of purine nucleotide metabolic process	3.42E-04	1.32E-01	21.56	14231	99	20	3	[CDK1 - cyclin-dependent kinase 1, APOE - apolipoprotein e, STAT3 - signal transducer and activator of transcription 3 (acute-phase response factor)]
GO:0051094	positive regulation of developmental process	3.44E-04	1.29E-01	4.83	14231	1031	20	7	[CDK1 - cyclin-dependent kinase 1, TGFB1 - transforming growth factor, beta 1, APOE - apolipoprotein e, JUND - jun d proto-oncogene, JUNB - jun b proto-oncogene, STAT3 - signal transducer and activator of transcription 3 (acute-phase response factor), SOX2 - sry (sex determining region y)-box 2]
GO:2000637	positive regulation of gene silencing by miRNA	3.51E-04	1.29E-01	71.16	14231	20	20	2	[TGFB1 - transforming growth factor, beta 1, STAT3 - signal transducer and activator of transcription 3 (acute-phase response factor)]
GO:1902895	positive regulation of pri-miRNA transcription from RNA polymerase II promoter	3.51E-04	1.26E-01	71.16	14231	20	20	2	[TGFB1 - transforming growth factor, beta 1, STAT3 - signal transducer and activator of transcription 3 (acute-phase response factor)]
GO:1903507	negative regulation of nucleic acid-templated transcription	3.82E-04	1.34E-01	4.75	14231	1049	20	7	[SP2 - sp2 transcription factor, TGFB1 - transforming growth factor, beta 1, JUND - jun d proto-oncogene, STAT3 - signal transducer and activator of transcription 3 (acute-phase response factor), JUNB - jun b proto-oncogene, SOX2 - sry (sex determining region y)-box 2, TCEAL1 - transcription elongation factor a (sii)-like 1]
GO:0045930	negative regulation of mitotic cell cycle	3.83E-04	1.31E-01	11.21	14231	254	20	4	[CDK1 - cyclin-dependent kinase 1, TGFB1 - transforming growth factor, beta 1, HRAS - harvey rat sarcoma viral oncogene homolog, APC - adenomatous polyposis coli]
GO:0006275	regulation of DNA replication	3.84E-04	1.28E-01	20.72	14231	103	20	3	[CDK1 - cyclin-dependent kinase 1, TGFB1 - transforming growth factor, beta 1, HRAS - harvey rat sarcoma viral oncogene homolog]
GO:0050680	negative regulation of epithelial cell proliferation	3.84E-04	1.25E-01	20.72	14231	103	20	3	[TGFB1 - transforming growth factor, beta 1, APOE - apolipoprotein e, SOX2 - sry (sex determining region y)-box 2]
GO:1902679	negative regulation of RNA biosynthetic process	3.85E-04	1.23E-01	4.74	14231	1050	20	7	[SP2 - sp2 transcription factor, TGFB1 - transforming growth factor, beta 1, JUND - jun d proto-oncogene, STAT3 - signal transducer and activator of transcription 3 (acute-phase response factor), JUNB - jun b proto-oncogene, SOX2 - sry (sex determining region y)-box 2, TCEAL1 - transcription elongation factor a (sii)-like 1]
GO:0019220	regulation of phosphate metabolic process	3.87E-04	1.21E-01	4.03	14231	1411	20	8	[CDK1 - cyclin-dependent kinase 1, TGFB1 - transforming growth factor, beta 1, APOE - apolipoprotein e, EEF1A2 - eukaryotic translation elongation factor 1 alpha 2, STAT3 - signal transducer and activator of transcription 3 (acute-phase response factor), SOX2 - sry (sex determining region y)-box 2, HRAS - harvey rat sarcoma viral oncogene homolog, APC - adenomatous polyposis coli]
GO:0043537	negative regulation of blood vessel endothelial cell migration	3.88E-04	1.19E-01	67.77	14231	21	20	2	[APOE - apolipoprotein e, TGFB1 - transforming growth factor, beta 1]
GO:0060148	positive regulation of posttranscriptional gene silencing	3.88E-04	1.16E-01	67.77	14231	21	20	2	[TGFB1 - transforming growth factor, beta 1, STAT3 - signal transducer and activator of transcription 3 (acute-phase response factor)]
GO:0050678	regulation of epithelial cell proliferation	4.01E-04	1.18E-01	11.07	14231	257	20	4	[TGFB1 - transforming growth factor, beta 1, APOE - apolipoprotein e, SOX2 - sry (sex determining region y)-box 2, HRAS - harvey rat sarcoma viral oncogene homolog]
GO:0045595	regulation of cell differentiation	4.04E-04	1.16E-01	4.01	14231	1420	20	8	[CDK1 - cyclin-dependent kinase 1, TGFB1 - transforming growth factor, beta 1, APOE - apolipoprotein e, MYL9 - myosin, light chain 9, regulatory, JUND - jun d proto-oncogene, JUNB - jun b proto-oncogene, STAT3 - signal transducer and activator of transcription 3 (acute-phase response factor), SOX2 - sry (sex determining region y)-box 2]
GO:0051174	regulation of phosphorus metabolic process	4.14E-04	1.17E-01	3.99	14231	1425	20	8	[CDK1 - cyclin-dependent kinase 1, TGFB1 - transforming growth factor, beta 1, APOE - apolipoprotein e, EEF1A2 - eukaryotic translation elongation factor 1 alpha 2, STAT3 - signal transducer and activator of transcription 3 (acute-phase response factor), SOX2 - sry (sex determining region y)-box 2, HRAS - harvey rat sarcoma viral oncogene homolog, APC - adenomatous polyposis coli]
GO:0045786	negative regulation of cell cycle	4.23E-04	1.17E-01	7.46	14231	477	20	5	[CDK1 - cyclin-dependent kinase 1, TGFB1 - transforming growth factor, beta 1, HRAS - harvey rat sarcoma viral oncogene homolog, SOX2 - sry (sex determining region y)-box 2, APC - adenomatous polyposis coli]
GO:0010629	negative regulation of gene expression	4.35E-04	1.18E-01	3.97	14231	1435	20	8	[SP2 - sp2 transcription factor, TGFB1 - transforming growth factor, beta 1, JUND - jun d proto-oncogene, JUNB - jun b proto-oncogene, STAT3 - signal transducer and activator of transcription 3 (acute-phase response factor), SOX2 - sry (sex determining region y)-box 2, HRAS - harvey rat sarcoma viral oncogene homolog, TCEAL1 - transcription elongation factor a (sii)-like 1]
GO:0045597	positive regulation of cell differentiation	4.37E-04	1.17E-01	5.68	14231	752	20	6	[TGFB1 - transforming growth factor, beta 1, APOE - apolipoprotein e, JUND - jun d proto-oncogene, STAT3 - signal transducer and activator of transcription 3 (acute-phase response factor), JUNB - jun b proto-oncogene, SOX2 - sry (sex determining region y)-box 2]
GO:0032870	cellular response to hormone stimulus	4.44E-04	1.16E-01	10.78	14231	264	20	4	[TGFB1 - transforming growth factor, beta 1, JUND - jun d proto-oncogene, STAT3 - signal transducer and activator of transcription 3 (acute-phase response factor), JUNB - jun b proto-oncogene]
GO:0045834	positive regulation of lipid metabolic process	4.53E-04	1.17E-01	19.58	14231	109	20	3	[TGFB1 - transforming growth factor, beta 1, APOE - apolipoprotein e, EEF1A2 - eukaryotic translation elongation factor 1 alpha 2]
GO:0009893	positive regulation of metabolic process	4.60E-04	1.16E-01	2.81	14231	2786	20	11	[PIK3CD - phosphatidylinositol-4,5-bisphosphate 3-kinase, catalytic subunit delta, CDK1 - cyclin-dependent kinase 1, TGFB1 - transforming growth factor, beta 1, APOE - apolipoprotein e, JUND - jun d proto-oncogene, JUNB - jun b proto-oncogene, EEF1A2 - eukaryotic translation elongation factor 1 alpha 2, STAT3 - signal transducer and activator of transcription 3 (acute-phase response factor), HRAS…
GO:0051253	negative regulation of RNA metabolic process	4.89E-04	1.22E-01	4.56	14231	1092	20	7	[SP2 - sp2 transcription factor, TGFB1 - transforming growth factor, beta 1, JUND - jun d proto-oncogene, STAT3 - signal transducer and activator of transcription 3 (acute-phase response factor), JUNB - jun b proto-oncogene, SOX2 - sry (sex determining region y)-box 2, TCEAL1 - transcription elongation factor a (sii)-like 1]
GO:2000249	regulation of actin cytoskeleton reorganization	5.08E-04	1.24E-01	59.3	14231	24	20	2	[TGFB1 - transforming growth factor, beta 1, HRAS - harvey rat sarcoma viral oncogene homolog]
GO:0001932	regulation of protein phosphorylation	5.89E-04	1.42E-01	4.42	14231	1126	20	7	[CDK1 - cyclin-dependent kinase 1, TGFB1 - transforming growth factor, beta 1, APOE - apolipoprotein e, STAT3 - signal transducer and activator of transcription 3 (acute-phase response factor), SOX2 - sry (sex determining region y)-box 2, HRAS - harvey rat sarcoma viral oncogene homolog, APC - adenomatous polyposis coli]
GO:0045935	positive regulation of nucleobase-containing compound metabolic process	6.13E-04	1.45E-01	3.77	14231	1509	20	8	[CDK1 - cyclin-dependent kinase 1, TGFB1 - transforming growth factor, beta 1, APOE - apolipoprotein e, JUND - jun d proto-oncogene, STAT3 - signal transducer and activator of transcription 3 (acute-phase response factor), JUNB - jun b proto-oncogene, SOX2 - sry (sex determining region y)-box 2, HRAS - harvey rat sarcoma viral oncogene homolog]
GO:1903580	positive regulation of ATP metabolic process	6.45E-04	1.50E-01	52.71	14231	27	20	2	[CDK1 - cyclin-dependent kinase 1, STAT3 - signal transducer and activator of transcription 3 (acute-phase response factor)]
GO:0042327	positive regulation of phosphorylation	6.58E-04	1.51E-01	5.26	14231	812	20	6	[CDK1 - cyclin-dependent kinase 1, TGFB1 - transforming growth factor, beta 1, EEF1A2 - eukaryotic translation elongation factor 1 alpha 2, STAT3 - signal transducer and activator of transcription 3 (acute-phase response factor), SOX2 - sry (sex determining region y)-box 2, HRAS - harvey rat sarcoma viral oncogene homolog]
GO:1902893	regulation of pri-miRNA transcription from RNA polymerase II promoter	6.94E-04	1.57E-01	50.82	14231	28	20	2	[TGFB1 - transforming growth factor, beta 1, STAT3 - signal transducer and activator of transcription 3 (acute-phase response factor)]
GO:0043405	regulation of MAP kinase activity	7.27E-04	1.62E-01	9.46	14231	301	20	4	[CDK1 - cyclin-dependent kinase 1, TGFB1 - transforming growth factor, beta 1, APOE - apolipoprotein e, HRAS - harvey rat sarcoma viral oncogene homolog]
GO:0090218	positive regulation of lipid kinase activity	7.45E-04	1.63E-01	49.07	14231	29	20	2	[TGFB1 - transforming growth factor, beta 1, EEF1A2 - eukaryotic translation elongation factor 1 alpha 2]
GO:0031328	positive regulation of cellular biosynthetic process	7.87E-04	1.70E-01	3.63	14231	1566	20	8	[CDK1 - cyclin-dependent kinase 1, TGFB1 - transforming growth factor, beta 1, APOE - apolipoprotein e, JUND - jun d proto-oncogene, JUNB - jun b proto-oncogene, STAT3 - signal transducer and activator of transcription 3 (acute-phase response factor), HRAS - harvey rat sarcoma viral oncogene homolog, SOX2 - sry (sex determining region y)-box 2]
GO:0050793	regulation of developmental process	7.90E-04	1.68E-01	3.21	14231	1992	20	9	[IFITM5 - interferon induced transmembrane protein 5, CDK1 - cyclin-dependent kinase 1, TGFB1 - transforming growth factor, beta 1, APOE - apolipoprotein e, MYL9 - myosin, light chain 9, regulatory, JUND - jun d proto-oncogene, JUNB - jun b proto-oncogene, STAT3 - signal transducer and activator of transcription 3 (acute-phase response factor), SOX2 - sry (sex determining region y)-box 2]
GO:0044767	single-organism developmental process	8.05E-04	1.69E-01	2.44	14231	3506	20	12	[IFITM5 - interferon induced transmembrane protein 5, PIK3CD - phosphatidylinositol-4,5-bisphosphate 3-kinase, catalytic subunit delta, SP2 - sp2 transcription factor, CDK1 - cyclin-dependent kinase 1, TGFB1 - transforming growth factor, beta 1, APOE - apolipoprotein e, JUND - jun d proto-oncogene, STAT3 - signal transducer and activator of transcription 3 (acute-phase response factor), JUNB - ju…
GO:2000113	negative regulation of cellular macromolecule biosynthetic process	8.15E-04	1.68E-01	4.19	14231	1188	20	7	[SP2 - sp2 transcription factor, TGFB1 - transforming growth factor, beta 1, JUND - jun d proto-oncogene, STAT3 - signal transducer and activator of transcription 3 (acute-phase response factor), JUNB - jun b proto-oncogene, SOX2 - sry (sex determining region y)-box 2, TCEAL1 - transcription elongation factor a (sii)-like 1]
GO:0010628	positive regulation of gene expression	8.18E-04	1.67E-01	3.61	14231	1575	20	8	[PIK3CD - phosphatidylinositol-4,5-bisphosphate 3-kinase, catalytic subunit delta, CDK1 - cyclin-dependent kinase 1, TGFB1 - transforming growth factor, beta 1, JUND - jun d proto-oncogene, JUNB - jun b proto-oncogene, STAT3 - signal transducer and activator of transcription 3 (acute-phase response factor), HRAS - harvey rat sarcoma viral oncogene homolog, SOX2 - sry (sex determining region y)-bo…
GO:0017038	protein import	8.46E-04	1.70E-01	15.81	14231	135	20	3	[TGFB1 - transforming growth factor, beta 1, APOE - apolipoprotein e, STAT3 - signal transducer and activator of transcription 3 (acute-phase response factor)]
GO:0051338	regulation of transferase activity	8.59E-04	1.70E-01	5	14231	854	20	6	[CDK1 - cyclin-dependent kinase 1, TGFB1 - transforming growth factor, beta 1, APOE - apolipoprotein e, EEF1A2 - eukaryotic translation elongation factor 1 alpha 2, HRAS - harvey rat sarcoma viral oncogene homolog, APC - adenomatous polyposis coli]
GO:0009891	positive regulation of biosynthetic process	8.61E-04	1.69E-01	3.59	14231	1587	20	8	[CDK1 - cyclin-dependent kinase 1, TGFB1 - transforming growth factor, beta 1, APOE - apolipoprotein e, JUND - jun d proto-oncogene, JUNB - jun b proto-oncogene, STAT3 - signal transducer and activator of transcription 3 (acute-phase response factor), HRAS - harvey rat sarcoma viral oncogene homolog, SOX2 - sry (sex determining region y)-box 2]
GO:0030099	myeloid cell differentiation	8.83E-04	1.70E-01	15.58	14231	137	20	3	[PIK3CD - phosphatidylinositol-4,5-bisphosphate 3-kinase, catalytic subunit delta, TGFB1 - transforming growth factor, beta 1, JUNB - jun b proto-oncogene]
GO:1903829	positive regulation of cellular protein localization	9.04E-04	1.72E-01	8.92	14231	319	20	4	[CDK1 - cyclin-dependent kinase 1, TGFB1 - transforming growth factor, beta 1, APC - adenomatous polyposis coli, OSCP1 - organic solute carrier partner 1]
GO:0008283	cell proliferation	9.44E-04	1.78E-01	6.25	14231	569	20	5	[CDK1 - cyclin-dependent kinase 1, TGFB1 - transforming growth factor, beta 1, STAT3 - signal transducer and activator of transcription 3 (acute-phase response factor), JUNB - jun b proto-oncogene, HRAS - harvey rat sarcoma viral oncogene homolog]
GO:0009628	response to abiotic stimulus	9.64E-04	1.79E-01	4.89	14231	873	20	6	[TGFB1 - transforming growth factor, beta 1, JUND - jun d proto-oncogene, EEF1A2 - eukaryotic translation elongation factor 1 alpha 2, JUNB - jun b proto-oncogene, HRAS - harvey rat sarcoma viral oncogene homolog, DNAJA4 - dnaj (hsp40) homolog, subfamily a, member 4]
GO:0010596	negative regulation of endothelial cell migration	9.65E-04	1.77E-01	43.12	14231	33	20	2	[APOE - apolipoprotein e, TGFB1 - transforming growth factor, beta 1]
GO:0045934	negative regulation of nucleobase-containing compound metabolic process	9.69E-04	1.76E-01	4.07	14231	1223	20	7	[SP2 - sp2 transcription factor, TGFB1 - transforming growth factor, beta 1, JUND - jun d proto-oncogene, STAT3 - signal transducer and activator of transcription 3 (acute-phase response factor), JUNB - jun b proto-oncogene, SOX2 - sry (sex determining region y)-box 2, TCEAL1 - transcription elongation factor a (sii)-like 1]
GO:0044249	cellular biosynthetic process	9.77E-04	1.75E-01	2.39	14231	3577	20	12	[PIK3CD - phosphatidylinositol-4,5-bisphosphate 3-kinase, catalytic subunit delta, SP2 - sp2 transcription factor, CDK1 - cyclin-dependent kinase 1, TGFB1 - transforming growth factor, beta 1, APOE - apolipoprotein e, AMD1 - adenosylmethionine decarboxylase 1, JUND - jun d proto-oncogene, STAT3 - signal transducer and activator of transcription 3 (acute-phase response factor), JUNB - jun b proto-…
